# Supplementary material for: Consequences of larval competition and exposure to permethrin for the development of the rodent malaria Plasmodium berghei in the mosquito Anopheles gambiae
Source: Parasit Vectors. 2020 Feb 27;13:107. doi: 10.1186/s13071-020-3983-9 (PMC7045583; doi:10.1186/s13071-020-3983-9)
Supplement: Supplementary file 1 — Additional file 1: Table S1. Development of mosquito larvae. [file 13071_2020_3983_MOESM1_ESM.xlsx]

## Sheet: Table S1
Consequences of larval competition and exposure to permethrin for the development of the rodent malaria Plasmodium berghei in the mosquito Anopheles gambiae
		G. Hauser, K. Thiévent, J. C. Koella
Additional file 1: Table S1. Development of mosquito larvae.
Block	Larval_exposure	Larval_competition	pup_j7	pup_j8	pup_j9	pup_j10	pup_j11	pup_j12	discarded_larvae	total.j0	tot.pup	dvpt.time	dvpt.censor	dead_larvae	dead_pupae	total_dead	mortality
A	Exposed	Competition								3	0	5	0	3		3	1
A	Exposed	Competition								3	0	3	0	3		3	1
A	Exposed	Competition								3	0	2	0	3		3	1
A	Exposed	Competition								3	0	5	0	3		3	1
A	Exposed	Competition								3	0	5	0	3		3	1
A	Exposed	Competition								3	0	5	0	3		3	1
A	Exposed	Competition								3	0	4	0	3		3	1
A	Unexposed	Competition								3	0	4	0	2		2	0.666667
A	Exposed	Competition								3	0	5	0	2		2	0.666667
A	Exposed	Competition								3	0	4	0	2		2	0.666667
A	Exposed	Competition								3	0	5	0	2		2	0.666667
A	Exposed	Competition								3	0	5	0	2		2	0.666667
A	Exposed	Competition								3	0	2	0	2		2	0.666667
A	Exposed	Competition								3	0	3	0	2		2	0.666667
B	Exposed	Competition								3	0	3	0	2		2	0.666667
B	Exposed	Competition								3	0	4	0	2		2	0.666667
B	Exposed	Competition								3	0	3	0	2		2	0.666667
B	Exposed	Competition								3	0	4	0	2		2	0.666667
A	Unexposed	Competition								3	0	4	0	1		1	0.333333
A	Unexposed	Competition								3	0	4	0	1		1	0.333333
A	Unexposed	Competition								3	0	4	0	1		1	0.333333
A	Unexposed	Competition								3	0	3	0	1		1	0.333333
A	Unexposed	Competition								3	0	2	0	1		1	0.333333
A	Unexposed	Competition								3	0	4	0	1		1	0.333333
A	Unexposed	Competition								3	0	4	0	1		1	0.333333
A	Unexposed	Competition								3	0	3	0	1		1	0.333333
A	Unexposed	Competition								3	0	4	0	1		1	0.333333
B	Unexposed	Competition								3	0	4	0	1		1	0.333333
B	Unexposed	Competition								3	0	2	0	1		1	0.333333
B	Unexposed	Competition								3	0	5	0	1		1	0.333333
A	Exposed	Competition								3	1	4	0	1		1	0.333333
A	Exposed	Competition								3	0	2	0	1		1	0.333333
A	Exposed	Competition								3	0	5	0	1		1	0.333333
A	Exposed	Competition								3	0	2	0	1		1	0.333333
A	Exposed	Competition								3	0	4	0	1		1	0.333333
A	Exposed	Competition								3	0	4	0	1		1	0.333333
A	Exposed	Competition							1	3	2	6	0	1		1	0.333333
A	Exposed	Competition								3	1	3	0	1		1	0.333333
B	Exposed	Competition								3	0	3	0	1		1	0.333333
B	Exposed	Competition								3	0	3	0	1		1	0.333333
B	Exposed	Competition								3	0	5	0	1		1	0.333333
B	Exposed	Competition								3	0	2	0	1		1	0.333333
B	Exposed	Competition								3	0	4	0	1		1	0.333333
B	Exposed	Competition								3	0	5	0	1		1	0.333333
B	Exposed	Competition								3	0	3	0	1		1	0.333333
B	Exposed	Competition								3	0	4	0	1		1	0.333333
B	Exposed	Competition								3	0	5	0	1		1	0.333333
B	Exposed	Competition								3	0	4	0	1		1	0.333333
B	Exposed	Competition								3	0	4	0	1		1	0.333333
B	Exposed	Competition								3	0	3	0	1		1	0.333333
B	Exposed	Competition								3	0	5	0	1		1	0.333333
B	Exposed	Competition								3	0	2	0	1		1	0.333333
B	Exposed	Competition								3	0	3	0	1		1	0.333333
B	Exposed	Competition								3	0	4	0	1		1	0.333333
B	Exposed	Competition								3	0	3	0	1		1	0.333333
A	Unexposed	Individual								1	0	3	0	1		1	1
A	Unexposed	Individual								1	0	5	0	1		1	1
A	Unexposed	Individual								1	0	4	0	1		1	1
A	Unexposed	Individual								1	0	5	0	1		1	1
A	Unexposed	Individual								1	0	4	0	1		1	1
A	Unexposed	Individual								1	0	5	0	1		1	1
A	Unexposed	Individual								1	0	3	0	1		1	1
A	Unexposed	Individual								1	0	4	0	1		1	1
A	Unexposed	Individual								1	0	5	0	1		1	1
A	Unexposed	Individual								1	0	5	0	1		1	1
A	Unexposed	Individual								1	0	3	0	1		1	1
B	Unexposed	Individual								1	0	3	0	1		1	1
B	Unexposed	Individual								1	0	3	0	1		1	1
B	Unexposed	Individual								1	0	5	0	1		1	1
B	Unexposed	Individual								1	0	5	0	1		1	1
B	Unexposed	Individual								1	0	3	0	1		1	1
B	Unexposed	Individual								1	0	3	0	1		1	1
B	Unexposed	Individual								1	0	3	0	1		1	1
B	Unexposed	Individual								1	0	5	0	1		1	1
B	Unexposed	Individual								1	0	5	0	1		1	1
A	Exposed	Individual								1	0	2	0	1		1	1
A	Exposed	Individual								1	0	4	0	1		1	1
A	Exposed	Individual								1	0	5	0	1		1	1
A	Exposed	Individual								1	0	5	0	1		1	1
A	Exposed	Individual								1	0	3	0	1		1	1
A	Exposed	Individual								1	0	2	0	1		1	1
A	Exposed	Individual								1	0	4	0	1		1	1
A	Exposed	Individual								1	0	3	0	1		1	1
A	Exposed	Individual								1	0	2	0	1		1	1
A	Exposed	Individual								1	0	5	0	1		1	1
A	Exposed	Individual								1	0	2	0	1		1	1
A	Exposed	Individual								1	0	2	0	1		1	1
A	Exposed	Individual								1	0	2	0	1		1	1
A	Exposed	Individual								1	0	3	0	1		1	1
B	Exposed	Individual								1	0	5	0	1		1	1
B	Exposed	Individual								1	0	5	0	1		1	1
B	Exposed	Individual								1	0	5	0	1		1	1
B	Exposed	Individual								1	0	4	0	1		1	1
B	Exposed	Individual								1	0	4	0	1		1	1
B	Exposed	Individual								1	0	4	0	1		1	1
B	Exposed	Individual								1	0	2	0	1		1	1
B	Exposed	Individual								1	0	4	0	1		1	1
B	Exposed	Individual								1	0	3	0	1		1	1
B	Exposed	Individual								1	0	3	0	1		1	1
B	Exposed	Individual								1	0	5	0	1		1	1
B	Exposed	Individual								1	0	4	0	1		1	1
B	Exposed	Individual								1	0	5	0	1		1	1
B	Exposed	Individual								1	0	5	0	1		1	1
B	Exposed	Individual								1	0	3	0	1		1	1
B	Exposed	Individual								1	0	2	0	1		1	1
B	Exposed	Individual								1	0	5	0	1		1	1
B	Exposed	Individual								1	0	2	0	1		1	1
B	Exposed	Individual								1	0	3	0	1		1	1
B	Exposed	Individual								1	0	4	0	1		1	1
A	Unexposed	Competition		1	1			1		3	3	9.66667	1		1	1	0.333333
A	Exposed	Competition		1		1		1		3	3	10	1		1	1	0.333333
A	Exposed	Competition			2				1	3	2	10.3333	1		1	1	0.333333
A	Exposed	Competition			1	1		1		3	3	10.3333	1		1	1	0.333333
A	Unexposed	Individual	1							1	1	7	1		1	1	1
B	Unexposed	Competition			1	1			1	3	2	10.6667	1		1	1	0.333333
B	Unexposed	Competition			1			1	1	3	2	11.3333	1		1	1	0.333333
B	Exposed	Competition			2		1			3	3	9.66667	1		1	1	0.333333
B	Exposed	Competition			1	2				3	3	9.66667	1		1	1	0.333333
B	Exposed	Competition		1	1		1			3	3	9.33333	1		1	1	0.333333
B	Exposed	Competition			2	1				3	3	9.33333	1		1	1	0.333333
B	Exposed	Competition	1			1			1	3	2	10	1		1	1	0.333333
A	Unexposed	Individual	1							1	1	7	1		1	1	1
A	Unexposed	Individual	1							1	1	7	1		1	1	1
A	Unexposed	Individual	1							1	1	7	1		1	1	1
B	Unexposed	Individual	1							1	1	7	1		1	1	1
B	Unexposed	Individual	1							1	1	7	1		1	1	1
B	Unexposed	Individual		1						1	1	8	1		1	1	1
A	Exposed	Individual	1							1	1	7	1		1	1	1
B	Exposed	Individual		1						1	1	8	1		1	1	1
B	Exposed	Individual		1						1	1	8	1		1	1	1
B	Exposed	Individual		1						1	1	8	1		1	1	1
B	Exposed	Individual			1					1	1	9	1		1	1	1
B	Exposed	Individual			1					1	1	9	1		1	1	1
A	Unexposed	Competition		1	1	1				3	3	9	1			0	0
A	Unexposed	Competition			3					3	3	9	1			0	0
A	Unexposed	Competition			1	1	1			3	3	10	1			0	0
A	Unexposed	Competition		1	1		1			3	3	9.33333	1			0	0
A	Unexposed	Competition				2	1			3	3	10.3333	1			0	0
A	Unexposed	Competition				3				3	3	10	1			0	0
A	Unexposed	Competition		1	1				1	3	2	10	1			0	0
A	Unexposed	Competition			1	2				3	3	9.66667	1			0	0
A	Unexposed	Competition		1	1			1		3	3	9.66667	1			0	0
A	Unexposed	Competition			2	1				3	3	9.33333	1			0	0
A	Unexposed	Competition		1		1			1	3	2	10.3333	1			0	0
A	Unexposed	Competition		1	1		1			3	3	9.33333	1			0	0
A	Unexposed	Competition		1	1				1	3	2	10	1			0	0
A	Unexposed	Competition			2			1		3	3	10	1			0	0
A	Unexposed	Competition			2	1				3	3	9.33333	1			0	0
A	Unexposed	Competition			2	1				3	3	9.33333	1			0	0
A	Unexposed	Competition			1	2				3	3	9.66667	1			0	0
A	Unexposed	Competition		1		1	1			3	3	9.66667	1			0	0
A	Unexposed	Competition		1		2				3	3	9.33333	1			0	0
A	Unexposed	Competition		1	1	1				3	3	9	1			0	0
A	Unexposed	Competition		1	1				1	3	2	10	1			0	0
A	Unexposed	Competition			1	1	1			3	3	10	1			0	0
A	Unexposed	Competition		1		2				3	3	9.33333	1			0	0
A	Unexposed	Competition			1	1	1			3	3	10	1			0	0
A	Unexposed	Competition			1	2				3	3	9.66667	1			0	0
A	Unexposed	Competition			2	1				3	3	9.33333	1			0	0
A	Unexposed	Competition			2				1	3	2	10.3333	1			0	0
A	Unexposed	Competition				3				3	3	10	1			0	0
A	Unexposed	Competition		1		2				3	3	9.33333	1			0	0
A	Unexposed	Competition			1	2				3	3	9.66667	1			0	0
A	Unexposed	Competition			2	1				3	3	9.33333	1			0	0
A	Unexposed	Competition			1	1			1	3	2	10.6667	1			0	0
A	Unexposed	Competition		1	1	1				3	3	9	1			0	0
A	Unexposed	Competition		1		1			1	3	2	10.3333	1			0	0
A	Unexposed	Competition		1	1	1				3	3	9	1			0	0
A	Unexposed	Competition			1	2				3	3	9.66667	1			0	0
A	Unexposed	Competition			1	2				3	3	9.66667	1			0	0
A	Unexposed	Competition		2	1					3	3	8.33333	1			0	0
A	Unexposed	Competition			1	1		1		3	3	10.3333	1			0	0
A	Unexposed	Competition			2			1		3	3	10	1			0	0
A	Unexposed	Competition			2	1				3	3	9.33333	1			0	0
A	Unexposed	Competition			1	2				3	3	9.66667	1			0	0
A	Unexposed	Competition			2			1		3	3	10	1			0	0
A	Unexposed	Competition				1	1	1		3	3	11	1			0	0
A	Unexposed	Competition				2	1			3	3	10.3333	1			0	0
A	Unexposed	Competition			2			1		3	3	10	1			0	0
A	Unexposed	Competition			2	1				3	3	9.33333	1			0	0
A	Unexposed	Competition		1	1		1			3	3	9.33333	1			0	0
A	Unexposed	Competition				2	1			3	3	10.3333	1			0	0
A	Unexposed	Competition			1	1	1			3	3	10	1			0	0
A	Unexposed	Competition			2		1			3	3	9.66667	1			0	0
A	Unexposed	Competition			1		1	1		3	3	10.6667	1			0	0
A	Unexposed	Competition				2	1			3	3	10.3333	1			0	0
A	Unexposed	Competition			1		1		1	3	2	11	1			0	0
A	Unexposed	Competition			2		1			3	3	9.66667	1			0	0
A	Unexposed	Competition			2	1				3	3	9.33333	1			0	0
A	Unexposed	Competition			2		1			3	3	9.66667	1			0	0
A	Unexposed	Competition		1	1		1			3	3	9.33333	1			0	0
A	Unexposed	Competition		1		1	1			3	3	9.66667	1			0	0
A	Unexposed	Competition			1			1	1	3	2	11.3333	1			0	0
A	Unexposed	Competition		1	1		1			3	3	9.33333	1			0	0
A	Unexposed	Competition		1	1			1		3	3	9.66667	1			0	0
A	Unexposed	Competition			1	2				3	3	9.66667	1			0	0
A	Unexposed	Competition			2	1				3	3	9.33333	1			0	0
A	Unexposed	Competition			3					3	3	9	1			0	0
A	Unexposed	Competition			2	1	1			3	4	9.75	1			0	0
A	Unexposed	Competition		1	1				1	3	2	10	1			0	0
A	Unexposed	Competition			2	1				3	3	9.33333	1			0	0
A	Unexposed	Competition		1		1	1			3	3	9.66667	1			0	0
A	Unexposed	Competition			1	1		1		3	3	10.3333	1			0	0
A	Unexposed	Competition			1		1		1	3	2	11	1			0	0
A	Unexposed	Competition		1	1		1			3	3	9.33333	1			0	0
A	Unexposed	Competition			1		2			3	3	10.3333	1			0	0
A	Unexposed	Competition		1	1			1		3	3	9.66667	1			0	0
A	Unexposed	Competition			1		1		1	3	2	11	1			0	0
A	Unexposed	Competition				2	1	1		3	4	10.75	1			0	0
A	Unexposed	Competition			1	1			1	3	2	10.6667	1			0	0
A	Unexposed	Competition		1			2			3	3	10	1			0	0
A	Unexposed	Competition		2					1	3	2	9.66667	1			0	0
A	Unexposed	Competition								3	0		1			0	0
A	Unexposed	Competition			3					3	3	9	1			0	0
A	Unexposed	Competition			1	2				3	3	9.66667	1			0	0
A	Unexposed	Competition			1	2				3	3	9.66667	1			0	0
A	Unexposed	Competition			1	1	1			3	3	10	1			0	0
A	Unexposed	Competition			2				1	3	2	10.3333	1			0	0
A	Unexposed	Competition			1	1	1			3	3	10	1			0	0
A	Unexposed	Competition			2	1				3	3	9.33333	1			0	0
A	Unexposed	Competition			2		1			3	3	9.66667	1			0	0
B	Unexposed	Competition		1	2					3	3	8.66667	1			0	0
B	Unexposed	Competition		1	1				1	3	2	10	1			0	0
B	Unexposed	Competition		1	2					3	3	8.66667	1			0	0
B	Unexposed	Competition		1	1	1				3	3	9	1			0	0
B	Unexposed	Competition			3					3	3	9	1			0	0
B	Unexposed	Competition		1	1	1				3	3	9	1			0	0
B	Unexposed	Competition		1	2					3	3	8.66667	1			0	0
B	Unexposed	Competition		2		1				3	3	8.66667	1			0	0
B	Unexposed	Competition		1	2					3	3	8.66667	1			0	0
B	Unexposed	Competition		1	2					3	3	8.66667	1			0	0
B	Unexposed	Competition		2	1					3	3	8.33333	1			0	0
B	Unexposed	Competition			2	1				3	3	9.33333	1			0	0
B	Unexposed	Competition		2					1	3	2	9.66667	1			0	0
B	Unexposed	Competition		2		1				3	3	8.66667	1			0	0
B	Unexposed	Competition		1	1	1				3	3	9	1			0	0
B	Unexposed	Competition		1	1	1				3	3	9	1			0	0
B	Unexposed	Competition			1	2				3	3	9.66667	1			0	0
B	Unexposed	Competition			1	1	1			3	3	10	1			0	0
B	Unexposed	Competition			2	1				3	3	9.33333	1			0	0
B	Unexposed	Competition		1	1				1	3	2	10	1			0	0
B	Unexposed	Competition		1	1	1				3	3	9	1			0	0
B	Unexposed	Competition			1	1	1			3	3	10	1			0	0
B	Unexposed	Competition		1		1	1			3	3	9.66667	1			0	0
B	Unexposed	Competition			2	1				3	3	9.33333	1			0	0
B	Unexposed	Competition			1	2				3	3	9.66667	1			0	0
B	Unexposed	Competition		1	1	1				3	3	9	1			0	0
B	Unexposed	Competition		1	1				1	3	2	10	1			0	0
B	Unexposed	Competition		1	1	1				3	3	9	1			0	0
B	Unexposed	Competition		2		1				3	3	8.66667	1			0	0
B	Unexposed	Competition		1	1	1				3	3	9	1			0	0
B	Unexposed	Competition		1	1		1			3	3	9.33333	1			0	0
B	Unexposed	Competition			1	1	1			3	3	10	1			0	0
B	Unexposed	Competition		1	1				1	3	2	10	1			0	0
B	Unexposed	Competition			1	2				3	3	9.66667	1			0	0
B	Unexposed	Competition		1	1				1	3	2	10	1			0	0
B	Unexposed	Competition		1	1	1				3	3	9	1			0	0
B	Unexposed	Competition			3					3	3	9	1			0	0
B	Unexposed	Competition		1	1	1				3	3	9	1			0	0
B	Unexposed	Competition		2				1		3	3	9.33333	1			0	0
B	Unexposed	Competition		1	1				1	3	2	10	1			0	0
B	Unexposed	Competition		1	1				1	3	2	10	1			0	0
B	Unexposed	Competition		1	1		1			3	3	9.33333	1			0	0
B	Unexposed	Competition			3					3	3	9	1			0	0
B	Unexposed	Competition			3					3	3	9	1			0	0
B	Unexposed	Competition			2	1				3	3	9.33333	1			0	0
B	Unexposed	Competition			3					3	3	9	1			0	0
B	Unexposed	Competition			2	1				3	3	9.33333	1			0	0
B	Unexposed	Competition		1	1		1			3	3	9.33333	1			0	0
B	Unexposed	Competition			3					3	3	9	1			0	0
B	Unexposed	Competition		2	1					3	3	8.33333	1			0	0
B	Unexposed	Competition		1	1	1				3	3	9	1			0	0
B	Unexposed	Competition			2	1				3	3	9.33333	1			0	0
B	Unexposed	Competition		2				1		3	3	9.33333	1			0	0
B	Unexposed	Competition		2		1				3	3	8.66667	1			0	0
B	Unexposed	Competition		2					1	3	2	9.66667	1			0	0
B	Unexposed	Competition		2					1	3	2	9.66667	1			0	0
B	Unexposed	Competition	1			2				3	3	9	1			0	0
B	Unexposed	Competition		2			1			3	3	9	1			0	0
B	Unexposed	Competition		2			1			3	3	9	1			0	0
B	Unexposed	Competition			2	1				3	3	9.33333	1			0	0
B	Unexposed	Competition		2		1				3	3	8.66667	1			0	0
B	Unexposed	Competition		1	1	1				3	3	9	1			0	0
B	Unexposed	Competition		2		1				3	3	8.66667	1			0	0
B	Unexposed	Competition		2			1			3	3	9	1			0	0
B	Unexposed	Competition			2	1				3	3	9.33333	1			0	0
B	Unexposed	Competition		1	1		1			3	3	9.33333	1			0	0
B	Unexposed	Competition		1	1		1			3	3	9.33333	1			0	0
B	Unexposed	Competition		1		1			1	3	2	10.3333	1			0	0
B	Unexposed	Competition		1		1			1	3	2	10.3333	1			0	0
B	Unexposed	Competition		1	1	1				3	3	9	1			0	0
B	Unexposed	Competition		1	1		1			3	3	9.33333	1			0	0
B	Unexposed	Competition		2	1					3	3	8.33333	1			0	0
B	Unexposed	Competition			3					3	3	9	1			0	0
B	Unexposed	Competition		2			1			3	3	9	1			0	0
B	Unexposed	Competition		2		1				3	3	8.66667	1			0	0
B	Unexposed	Competition			2	1				3	3	9.33333	1			0	0
B	Unexposed	Competition		1	2					3	3	8.66667	1			0	0
B	Unexposed	Competition		1	1	1				3	3	9	1			0	0
B	Unexposed	Competition		1	1	1				3	3	9	1			0	0
B	Unexposed	Competition		2		1				3	3	8.66667	1			0	0
B	Unexposed	Competition		1	1				1	3	2	10	1			0	0
B	Unexposed	Competition			1	2				3	3	9.66667	1			0	0
B	Unexposed	Competition			1	2				3	3	9.66667	1			0	0
B	Unexposed	Competition			1	2				3	3	9.66667	1			0	0
B	Unexposed	Competition			2		1			3	3	9.66667	1			0	0
B	Unexposed	Competition			2	1				3	3	9.33333	1			0	0
B	Unexposed	Competition			1	1	1			3	3	10	1			0	0
B	Unexposed	Competition				3				3	3	10	1			0	0
B	Unexposed	Competition				2	1			3	3	10.3333	1			0	0
B	Unexposed	Competition				3				3	3	10	1			0	0
A	Exposed	Competition		1			1	1		3	3	10.3333	1			0	0
A	Exposed	Competition		2					1	3	2	9.66667	1			0	0
A	Exposed	Competition		1		1		1		3	3	10	1			0	0
A	Exposed	Competition		1	1			1		3	3	9.66667	1			0	0
A	Exposed	Competition		1			2			3	3	10	1			0	0
A	Exposed	Competition			1	1	1			3	3	10	1			0	0
A	Exposed	Competition		1	1			1		3	3	9.66667	1			0	0
A	Exposed	Competition			1	1			1	3	2	10.6667	1			0	0
A	Exposed	Competition		1			2			3	3	10	1			0	0
A	Exposed	Competition		2			1			3	3	9	1			0	0
A	Exposed	Competition			1	2				3	3	9.66667	1			0	0
A	Exposed	Competition		1			1	1		3	3	10.3333	1			0	0
A	Exposed	Competition		2			1			3	3	9	1			0	0
A	Exposed	Competition		1	1		1			3	3	9.33333	1			0	0
A	Exposed	Competition			1	2				3	3	9.66667	1			0	0
A	Exposed	Competition		1		1			1	3	2	10.3333	1			0	0
A	Exposed	Competition		2				1		3	3	9.33333	1			0	0
A	Exposed	Competition		1				2		3	3	10.6667	1			0	0
A	Exposed	Competition		1		1			1	3	2	10.3333	1			0	0
A	Exposed	Competition			1	1		1		3	3	10.3333	1			0	0
A	Exposed	Competition		1		2				3	3	9.33333	1			0	0
A	Exposed	Competition			2	1				3	3	9.33333	1			0	0
A	Exposed	Competition		1	1			1		3	3	9.66667	1			0	0
A	Exposed	Competition			2		1			3	3	9.66667	1			0	0
A	Exposed	Competition				2		1		3	3	10.6667	1			0	0
A	Exposed	Competition			2	1				3	3	9.33333	1			0	0
A	Exposed	Competition			3					3	3	9	1			0	0
A	Exposed	Competition		1	1				1	3	2	10	1			0	0
A	Exposed	Competition		1		1	1			3	3	9.66667	1			0	0
A	Exposed	Competition		1		1	1			3	3	9.66667	1			0	0
A	Exposed	Competition		1			1		1	3	2	10.6667	1			0	0
A	Exposed	Competition		1	1			1		3	3	9.66667	1			0	0
A	Exposed	Competition		1			2			3	3	10	1			0	0
A	Exposed	Competition		1				2		3	3	10.6667	1			0	0
A	Exposed	Competition			2		1			3	3	9.66667	1			0	0
A	Exposed	Competition		1		1		1		3	3	10	1			0	0
A	Exposed	Competition				2	1			3	3	10.3333	1			0	0
A	Exposed	Competition		1				2		3	3	10.6667	1			0	0
A	Exposed	Competition			1	1		1		3	3	10.3333	1			0	0
A	Exposed	Competition		1				1	1	3	2	11	1			0	0
A	Exposed	Competition		1		2				3	3	9.33333	1			0	0
A	Exposed	Competition				2			1	3	2	11	1			0	0
A	Exposed	Competition			1	1	1			3	3	10	1			0	0
A	Exposed	Competition		1	1			1		3	3	9.66667	1			0	0
A	Exposed	Competition		1		1			1	3	2	10.3333	1			0	0
A	Exposed	Competition		1			1		1	3	2	10.6667	1			0	0
A	Exposed	Competition		1		1		1		3	3	10	1			0	0
A	Exposed	Competition		1		1			1	3	2	10.3333	1			0	0
A	Exposed	Competition		1	1			1		3	3	9.66667	1			0	0
A	Exposed	Competition		1			1	1		3	3	10.3333	1			0	0
A	Exposed	Competition		1		1		1		3	3	10	1			0	0
A	Exposed	Competition		1	1			1		3	3	9.66667	1			0	0
A	Exposed	Competition			1	1		1		3	3	10.3333	1			0	0
A	Exposed	Competition		1		1		1		3	3	10	1			0	0
A	Exposed	Competition			1	1	1			3	3	10	1			0	0
A	Exposed	Competition		1	1			1		3	3	9.66667	1			0	0
A	Exposed	Competition		2				1		3	3	9.33333	1			0	0
A	Exposed	Competition			2				1	3	2	10.3333	1			0	0
A	Exposed	Competition		1	1	1				3	3	9	1			0	0
A	Exposed	Competition		1			1	1		3	3	10.3333	1			0	0
A	Exposed	Competition		1		1			1	3	2	10.3333	1			0	0
A	Exposed	Competition		1		1			1	3	2	10.3333	1			0	0
A	Exposed	Competition		1		1		1		3	3	10	1			0	0
A	Exposed	Competition		1	1			1		3	3	9.66667	1			0	0
A	Exposed	Competition		1	1			1		3	3	9.66667	1			0	0
A	Exposed	Competition			1	1		1		3	3	10.3333	1			0	0
A	Exposed	Competition		2				1		3	3	9.33333	1			0	0
A	Exposed	Competition		1	1		1			3	3	9.33333	1			0	0
A	Exposed	Competition			2		1			3	3	9.66667	1			0	0
A	Exposed	Competition			1	2				3	3	9.66667	1			0	0
A	Exposed	Competition		1	1	1		1		3	4	9.75	1			0	0
A	Exposed	Competition		1		1			1	3	2	10.3333	1			0	0
A	Exposed	Competition		1						3	1	8	1			0	0
A	Exposed	Competition			2			1		3	3	10	1			0	0
A	Exposed	Competition			1	1	1			3	3	10	1			0	0
A	Exposed	Competition		1		1			1	3	2	10.3333	1			0	0
B	Exposed	Competition		1	1			1		3	3	9.66667	1			0	0
B	Exposed	Competition	1		2					3	3	8.33333	1			0	0
B	Exposed	Competition		2	1					3	3	8.33333	1			0	0
B	Exposed	Competition		1	1	1				3	3	9	1			0	0
B	Exposed	Competition		1	2					3	3	8.66667	1			0	0
B	Exposed	Competition		1	1	1				3	3	9	1			0	0
B	Exposed	Competition		1	2					3	3	8.66667	1			0	0
B	Exposed	Competition			2	1				3	3	9.33333	1			0	0
B	Exposed	Competition		1	2					3	3	8.66667	1			0	0
B	Exposed	Competition		1	2					3	3	8.66667	1			0	0
B	Exposed	Competition							1	3	0	13	1			0	0
B	Exposed	Competition		1	1	1				3	3	9	1			0	0
B	Exposed	Competition		1	1				1	3	2	10	1			0	0
B	Exposed	Competition		1	1		1			3	3	9.33333	1			0	0
B	Exposed	Competition		1	1	1				3	3	9	1			0	0
B	Exposed	Competition		1	1	1				3	3	9	1			0	0
B	Exposed	Competition		1		1			1	3	2	10.3333	1			0	0
B	Exposed	Competition			2	1				3	3	9.33333	1			0	0
B	Exposed	Competition		1	1	1				3	3	9	1			0	0
B	Exposed	Competition		1	1	1				3	3	9	1			0	0
B	Exposed	Competition			2		1			3	3	9.66667	1			0	0
B	Exposed	Competition		1		2				3	3	9.33333	1			0	0
B	Exposed	Competition		1	1		1			3	3	9.33333	1			0	0
B	Exposed	Competition		2			1			3	3	9	1			0	0
B	Exposed	Competition		1	1	1				3	3	9	1			0	0
B	Exposed	Competition		1	1				1	3	2	10	1			0	0
B	Exposed	Competition	1			1	1			3	3	9.33333	1			0	0
B	Exposed	Competition		1		1	1			3	3	9.66667	1			0	0
B	Exposed	Competition		1	1				1	3	2	10	1			0	0
B	Exposed	Competition		1	1	1				3	3	9	1			0	0
B	Exposed	Competition		1	1	1				3	3	9	1			0	0
B	Exposed	Competition		1	1	1				3	3	9	1			0	0
B	Exposed	Competition		1	1				1	3	2	10	1			0	0
B	Exposed	Competition		1	1	1				3	3	9	1			0	0
B	Exposed	Competition		2		1				3	3	8.66667	1			0	0
B	Exposed	Competition		2		1				3	3	8.66667	1			0	0
B	Exposed	Competition	1			1	1			3	3	9.33333	1			0	0
B	Exposed	Competition		1		2				3	3	9.33333	1			0	0
B	Exposed	Competition		2			1			3	3	9	1			0	0
B	Exposed	Competition		1	1				1	3	2	10	1			0	0
B	Exposed	Competition			1	2				3	3	9.66667	1			0	0
B	Exposed	Competition		2	1					3	3	8.33333	1			0	0
B	Exposed	Competition		1	1	1				3	3	9	1			0	0
B	Exposed	Competition		1	1			1		3	3	9.66667	1			0	0
B	Exposed	Competition		1		1	1			3	3	9.66667	1			0	0
B	Exposed	Competition			2	1				3	3	9.33333	1			0	0
B	Exposed	Competition		1	1	1				3	3	9	1			0	0
B	Exposed	Competition		1	1				1	3	2	10	1			0	0
B	Exposed	Competition	1		1				1	3	2	9.66667	1			0	0
B	Exposed	Competition		1	2			1		3	4	9.5	1			0	0
B	Exposed	Competition		1	2					3	3	8.66667	1			0	0
B	Exposed	Competition		1	2					3	3	8.66667	1			0	0
B	Exposed	Competition		1	1	1				3	3	9	1			0	0
B	Exposed	Competition		2		1				3	3	8.66667	1			0	0
B	Exposed	Competition		1	1	1				3	3	9	1			0	0
B	Exposed	Competition		1	1	1				3	3	9	1			0	0
B	Exposed	Competition		1	1	1				3	3	9	1			0	0
B	Exposed	Competition		2			1			3	3	9	1			0	0
B	Exposed	Competition		2			1			3	3	9	1			0	0
B	Exposed	Competition			2		1			3	3	9.66667	1			0	0
B	Exposed	Competition		2				1		3	3	9.33333	1			0	0
B	Exposed	Competition			1	1	1			3	3	10	1			0	0
B	Exposed	Competition		1	1	1				3	3	9	1			0	0
B	Exposed	Competition		1	1	1				3	3	9	1			0	0
B	Exposed	Competition		1	1				1	3	2	10	1			0	0
B	Exposed	Competition				1	1		1	3	2	11.3333	1			0	0
B	Exposed	Competition			1	2				3	3	9.66667	1			0	0
B	Exposed	Competition		1	1				1	3	2	10	1			0	0
B	Exposed	Competition		1		1	1			3	3	9.66667	1			0	0
B	Exposed	Competition			2				1	3	2	10.3333	1			0	0
B	Exposed	Competition			2		1			3	3	9.66667	1			0	0
B	Exposed	Competition				2	1			3	3	10.3333	1			0	0
B	Exposed	Competition		1		2				3	3	9.33333	1			0	0
B	Exposed	Competition	1			1		1		3	3	9.66667	1			0	0
A	Unexposed	Individual		1						1	1	8	1			0	0
A	Unexposed	Individual		1						1	1	8	1			0	0
A	Unexposed	Individual		1						1	1	8	1			0	0
A	Unexposed	Individual		1						1	1	8	1			0	0
A	Unexposed	Individual		1						1	1	8	1			0	0
A	Unexposed	Individual		1						1	1	8	1			0	0
A	Unexposed	Individual		1						1	1	8	1			0	0
A	Unexposed	Individual		1						1	1	8	1			0	0
A	Unexposed	Individual		1						1	1	8	1			0	0
A	Unexposed	Individual		1						1	1	8	1			0	0
A	Unexposed	Individual		1						1	1	8	1			0	0
A	Unexposed	Individual			1					1	1	9	1			0	0
A	Unexposed	Individual		1						1	1	8	1			0	0
A	Unexposed	Individual		1						1	1	8	1			0	0
A	Unexposed	Individual								1	0		1			0	0
A	Unexposed	Individual		1						1	1	8	1			0	0
A	Unexposed	Individual		1						1	1	8	1			0	0
A	Unexposed	Individual								1	0		1			0	0
A	Unexposed	Individual		1						1	1	8	1			0	0
A	Unexposed	Individual		1						1	1	8	1			0	0
A	Unexposed	Individual								1	0		1			0	0
A	Unexposed	Individual		1						1	1	8	1			0	0
A	Unexposed	Individual		1						1	1	8	1			0	0
A	Unexposed	Individual		1						1	1	8	1			0	0
A	Unexposed	Individual			1					1	1	9	1			0	0
A	Unexposed	Individual								1	0		1			0	0
A	Unexposed	Individual		1						1	1	8	1			0	0
A	Unexposed	Individual								1	0		1			0	0
A	Unexposed	Individual				1				1	1	10	1			0	0
A	Unexposed	Individual	1							1	1	7	1			0	0
A	Unexposed	Individual	1							1	1	7	1			0	0
A	Unexposed	Individual	1							1	1	7	1			0	0
A	Unexposed	Individual	1							1	1	7	1			0	0
A	Unexposed	Individual	1							1	1	7	1			0	0
A	Unexposed	Individual	1							1	1	7	1			0	0
A	Unexposed	Individual	1							1	1	7	1			0	0
A	Unexposed	Individual	1							1	1	7	1			0	0
A	Unexposed	Individual	1							1	1	7	1			0	0
A	Unexposed	Individual	1							1	1	7	1			0	0
A	Unexposed	Individual	1							1	1	7	1			0	0
A	Unexposed	Individual	1							1	1	7	1			0	0
A	Unexposed	Individual	1							1	1	7	1			0	0
A	Unexposed	Individual	1							1	1	7	1			0	0
A	Unexposed	Individual	1							1	1	7	1			0	0
A	Unexposed	Individual	1							1	1	7	1			0	0
A	Unexposed	Individual	1							1	1	7	1			0	0
A	Unexposed	Individual	1							1	1	7	1			0	0
A	Unexposed	Individual	1							1	1	7	1			0	0
A	Unexposed	Individual	1							1	1	7	1			0	0
A	Unexposed	Individual	1							1	1	7	1			0	0
A	Unexposed	Individual	1							1	1	7	1			0	0
A	Unexposed	Individual	1							1	1	7	1			0	0
A	Unexposed	Individual	1							1	1	7	1			0	0
A	Unexposed	Individual	1							1	1	7	1			0	0
A	Unexposed	Individual	1							1	1	7	1			0	0
A	Unexposed	Individual	1							1	1	7	1			0	0
A	Unexposed	Individual	1							1	1	7	1			0	0
A	Unexposed	Individual	1							1	1	7	1			0	0
A	Unexposed	Individual	1							1	1	7	1			0	0
A	Unexposed	Individual	1							1	1	7	1			0	0
A	Unexposed	Individual	1							1	1	7	1			0	0
A	Unexposed	Individual	1							1	1	7	1			0	0
A	Unexposed	Individual	1							1	1	7	1			0	0
A	Unexposed	Individual	1							1	1	7	1			0	0
A	Unexposed	Individual	1							1	1	7	1			0	0
A	Unexposed	Individual	1							1	1	7	1			0	0
A	Unexposed	Individual	1							1	1	7	1			0	0
A	Unexposed	Individual	1							1	1	7	1			0	0
A	Unexposed	Individual	1							1	1	7	1			0	0
A	Unexposed	Individual	1							1	1	7	1			0	0
A	Unexposed	Individual	1							1	1	7	1			0	0
A	Unexposed	Individual	1							1	1	7	1			0	0
A	Unexposed	Individual	1							1	1	7	1			0	0
A	Unexposed	Individual	1							1	1	7	1			0	0
A	Unexposed	Individual	1							1	1	7	1			0	0
A	Unexposed	Individual	1							1	1	7	1			0	0
A	Unexposed	Individual	1							1	1	7	1			0	0
A	Unexposed	Individual	1							1	1	7	1			0	0
A	Unexposed	Individual		1						1	1	8	1			0	0
A	Unexposed	Individual	1							1	1	7	1			0	0
A	Unexposed	Individual	1							1	1	7	1			0	0
A	Unexposed	Individual		1						1	1	8	1			0	0
A	Unexposed	Individual	1							1	1	7	1			0	0
A	Unexposed	Individual	1							1	1	7	1			0	0
A	Unexposed	Individual		1						1	1	8	1			0	0
A	Unexposed	Individual	1							1	1	7	1			0	0
A	Unexposed	Individual	1							1	1	7	1			0	0
A	Unexposed	Individual		1						1	1	8	1			0	0
A	Unexposed	Individual	1							1	1	7	1			0	0
A	Unexposed	Individual	1							1	1	7	1			0	0
A	Unexposed	Individual		1						1	1	8	1			0	0
A	Unexposed	Individual	1							1	1	7	1			0	0
A	Unexposed	Individual	1							1	1	7	1			0	0
A	Unexposed	Individual		1						1	1	8	1			0	0
A	Unexposed	Individual	1							1	1	7	1			0	0
A	Unexposed	Individual	1							1	1	7	1			0	0
A	Unexposed	Individual		1						1	1	8	1			0	0
A	Unexposed	Individual	1							1	1	7	1			0	0
A	Unexposed	Individual	1							1	1	7	1			0	0
A	Unexposed	Individual		1						1	1	8	1			0	0
A	Unexposed	Individual	1							1	1	7	1			0	0
A	Unexposed	Individual	1							1	1	7	1			0	0
A	Unexposed	Individual		1						1	1	8	1			0	0
A	Unexposed	Individual	1							1	1	7	1			0	0
A	Unexposed	Individual		1						1	1	8	1			0	0
A	Unexposed	Individual		1						1	1	8	1			0	0
A	Unexposed	Individual	1							1	1	7	1			0	0
A	Unexposed	Individual		1						1	1	8	1			0	0
A	Unexposed	Individual		1						1	1	8	1			0	0
A	Unexposed	Individual	1							1	1	7	1			0	0
A	Unexposed	Individual		1						1	1	8	1			0	0
A	Unexposed	Individual		1						1	1	8	1			0	0
A	Unexposed	Individual	1							1	1	7	1			0	0
A	Unexposed	Individual		1						1	1	8	1			0	0
A	Unexposed	Individual		1						1	1	8	1			0	0
A	Unexposed	Individual	1							1	1	7	1			0	0
A	Unexposed	Individual		1						1	1	8	1			0	0
A	Unexposed	Individual		1						1	1	8	1			0	0
A	Unexposed	Individual	1							1	1	7	1			0	0
A	Unexposed	Individual		1						1	1	8	1			0	0
A	Unexposed	Individual		1						1	1	8	1			0	0
A	Unexposed	Individual	1							1	1	7	1			0	0
A	Unexposed	Individual		1						1	1	8	1			0	0
A	Unexposed	Individual		1						1	1	8	1			0	0
A	Unexposed	Individual	1							1	1	7	1			0	0
A	Unexposed	Individual		1						1	1	8	1			0	0
A	Unexposed	Individual		1						1	1	8	1			0	0
A	Unexposed	Individual		1						1	1	8	1			0	0
A	Unexposed	Individual		1						1	1	8	1			0	0
A	Unexposed	Individual		1						1	1	8	1			0	0
A	Unexposed	Individual		1						1	1	8	1			0	0
A	Unexposed	Individual		1						1	1	8	1			0	0
A	Unexposed	Individual		1						1	1	8	1			0	0
A	Unexposed	Individual		1						1	1	8	1			0	0
A	Unexposed	Individual		1						1	1	8	1			0	0
A	Unexposed	Individual		1						1	1	8	1			0	0
A	Unexposed	Individual		1						1	1	8	1			0	0
A	Unexposed	Individual		1						1	1	8	1			0	0
A	Unexposed	Individual		1						1	1	8	1			0	0
A	Unexposed	Individual		1						1	1	8	1			0	0
A	Unexposed	Individual		1						1	1	8	1			0	0
A	Unexposed	Individual		1						1	1	8	1			0	0
A	Unexposed	Individual		1						1	1	8	1			0	0
A	Unexposed	Individual		1						1	1	8	1			0	0
A	Unexposed	Individual		1						1	1	8	1			0	0
A	Unexposed	Individual		1						1	1	8	1			0	0
A	Unexposed	Individual	1							1	1	7	1			0	0
A	Unexposed	Individual	1							1	1	7	1			0	0
A	Unexposed	Individual	1							1	1	7	1			0	0
A	Unexposed	Individual	1							1	1	7	1			0	0
A	Unexposed	Individual	1							1	1	7	1			0	0
A	Unexposed	Individual	1							1	1	7	1			0	0
A	Unexposed	Individual	1							1	1	7	1			0	0
A	Unexposed	Individual	1							1	1	7	1			0	0
A	Unexposed	Individual	1							1	1	7	1			0	0
A	Unexposed	Individual	1							1	1	7	1			0	0
A	Unexposed	Individual	1							1	1	7	1			0	0
A	Unexposed	Individual	1							1	1	7	1			0	0
A	Unexposed	Individual	1							1	1	7	1			0	0
A	Unexposed	Individual	1							1	1	7	1			0	0
A	Unexposed	Individual	1							1	1	7	1			0	0
A	Unexposed	Individual	1							1	1	7	1			0	0
A	Unexposed	Individual	1							1	1	7	1			0	0
A	Unexposed	Individual	1							1	1	7	1			0	0
A	Unexposed	Individual	1							1	1	7	1			0	0
B	Unexposed	Individual	1							1	1	7	1			0	0
B	Unexposed	Individual	1							1	1	7	1			0	0
B	Unexposed	Individual	1							1	1	7	1			0	0
B	Unexposed	Individual	1							1	1	7	1			0	0
B	Unexposed	Individual	1							1	1	7	1			0	0
B	Unexposed	Individual	1							1	1	7	1			0	0
B	Unexposed	Individual	1							1	1	7	1			0	0
B	Unexposed	Individual	1							1	1	7	1			0	0
B	Unexposed	Individual	1							1	1	7	1			0	0
B	Unexposed	Individual	1							1	1	7	1			0	0
B	Unexposed	Individual	1							1	1	7	1			0	0
B	Unexposed	Individual	1							1	1	7	1			0	0
B	Unexposed	Individual	1							1	1	7	1			0	0
B	Unexposed	Individual	1							1	1	7	1			0	0
B	Unexposed	Individual	1							1	1	7	1			0	0
B	Unexposed	Individual	1							1	1	7	1			0	0
B	Unexposed	Individual	1							1	1	7	1			0	0
B	Unexposed	Individual	1							1	1	7	1			0	0
B	Unexposed	Individual	1							1	1	7	1			0	0
B	Unexposed	Individual	1							1	1	7	1			0	0
B	Unexposed	Individual	1							1	1	7	1			0	0
B	Unexposed	Individual	1							1	1	7	1			0	0
B	Unexposed	Individual	1							1	1	7	1			0	0
B	Unexposed	Individual		1						1	1	8	1			0	0
B	Unexposed	Individual	1							1	1	7	1			0	0
B	Unexposed	Individual	1							1	1	7	1			0	0
B	Unexposed	Individual	1							1	1	7	1			0	0
B	Unexposed	Individual	1							1	1	7	1			0	0
B	Unexposed	Individual	1							1	1	7	1			0	0
B	Unexposed	Individual	1							1	1	7	1			0	0
B	Unexposed	Individual	1							1	1	7	1			0	0
B	Unexposed	Individual	1							1	1	7	1			0	0
B	Unexposed	Individual	1							1	1	7	1			0	0
B	Unexposed	Individual	1							1	1	7	1			0	0
B	Unexposed	Individual	1							1	1	7	1			0	0
B	Unexposed	Individual	1							1	1	7	1			0	0
B	Unexposed	Individual	1							1	1	7	1			0	0
B	Unexposed	Individual	1							1	1	7	1			0	0
B	Unexposed	Individual	1							1	1	7	1			0	0
B	Unexposed	Individual	1							1	1	7	1			0	0
B	Unexposed	Individual	1							1	1	7	1			0	0
B	Unexposed	Individual	1							1	1	7	1			0	0
B	Unexposed	Individual		1						1	1	8	1			0	0
B	Unexposed	Individual	1							1	1	7	1			0	0
B	Unexposed	Individual		1						1	1	8	1			0	0
B	Unexposed	Individual	1							1	1	7	1			0	0
B	Unexposed	Individual		1						1	1	8	1			0	0
B	Unexposed	Individual	1							1	1	7	1			0	0
B	Unexposed	Individual		1						1	1	8	1			0	0
B	Unexposed	Individual		1						1	1	8	1			0	0
B	Unexposed	Individual	1							1	1	7	1			0	0
B	Unexposed	Individual		1						1	1	8	1			0	0
B	Unexposed	Individual	1							1	1	7	1			0	0
B	Unexposed	Individual		1						1	1	8	1			0	0
B	Unexposed	Individual	1							1	1	7	1			0	0
B	Unexposed	Individual		1						1	1	8	1			0	0
B	Unexposed	Individual	1							1	1	7	1			0	0
B	Unexposed	Individual		1						1	1	8	1			0	0
B	Unexposed	Individual	1							1	1	7	1			0	0
B	Unexposed	Individual		1						1	1	8	1			0	0
B	Unexposed	Individual	1							1	1	7	1			0	0
B	Unexposed	Individual		1						1	1	8	1			0	0
B	Unexposed	Individual	1							1	1	7	1			0	0
B	Unexposed	Individual		1						1	1	8	1			0	0
B	Unexposed	Individual	1							1	1	7	1			0	0
B	Unexposed	Individual		1						1	1	8	1			0	0
B	Unexposed	Individual	1							1	1	7	1			0	0
B	Unexposed	Individual		1						1	1	8	1			0	0
B	Unexposed	Individual	1							1	1	7	1			0	0
B	Unexposed	Individual	1							1	1	7	1			0	0
B	Unexposed	Individual		1						1	1	8	1			0	0
B	Unexposed	Individual	1							1	1	7	1			0	0
B	Unexposed	Individual		1						1	1	8	1			0	0
B	Unexposed	Individual	1							1	1	7	1			0	0
B	Unexposed	Individual		1						1	1	8	1			0	0
B	Unexposed	Individual	1							1	1	7	1			0	0
B	Unexposed	Individual		1						1	1	8	1			0	0
B	Unexposed	Individual	1							1	1	7	1			0	0
B	Unexposed	Individual		1						1	1	8	1			0	0
B	Unexposed	Individual	1							1	1	7	1			0	0
B	Unexposed	Individual		1						1	1	8	1			0	0
B	Unexposed	Individual	1							1	1	7	1			0	0
B	Unexposed	Individual		1						1	1	8	1			0	0
B	Unexposed	Individual	1							1	1	7	1			0	0
B	Unexposed	Individual		1						1	1	8	1			0	0
B	Unexposed	Individual	1							1	1	7	1			0	0
B	Unexposed	Individual		1						1	1	8	1			0	0
B	Unexposed	Individual	1							1	1	7	1			0	0
B	Unexposed	Individual		1						1	1	8	1			0	0
B	Unexposed	Individual	1							1	1	7	1			0	0
B	Unexposed	Individual	1							1	1	7	1			0	0
B	Unexposed	Individual	1							1	1	7	1			0	0
B	Unexposed	Individual	1							1	1	7	1			0	0
B	Unexposed	Individual	1							1	1	7	1			0	0
B	Unexposed	Individual	1							1	1	7	1			0	0
B	Unexposed	Individual	1							1	1	7	1			0	0
B	Unexposed	Individual	1							1	1	7	1			0	0
B	Unexposed	Individual	1							1	1	7	1			0	0
B	Unexposed	Individual	1							1	1	7	1			0	0
B	Unexposed	Individual	1							1	1	7	1			0	0
B	Unexposed	Individual	1							1	1	7	1			0	0
B	Unexposed	Individual	1							1	1	7	1			0	0
B	Unexposed	Individual	1							1	1	7	1			0	0
B	Unexposed	Individual	1							1	1	7	1			0	0
B	Unexposed	Individual		1						1	1	8	1			0	0
B	Unexposed	Individual	1							1	1	7	1			0	0
B	Unexposed	Individual	1							1	1	7	1			0	0
B	Unexposed	Individual	1							1	1	7	1			0	0
B	Unexposed	Individual	1							1	1	7	1			0	0
B	Unexposed	Individual	1							1	1	7	1			0	0
B	Unexposed	Individual		1						1	1	8	1			0	0
B	Unexposed	Individual	1							1	1	7	1			0	0
B	Unexposed	Individual		1						1	1	8	1			0	0
B	Unexposed	Individual	1							1	1	7	1			0	0
B	Unexposed	Individual		1						1	1	8	1			0	0
B	Unexposed	Individual	1							1	1	7	1			0	0
B	Unexposed	Individual		1						1	1	8	1			0	0
B	Unexposed	Individual	1							1	1	7	1			0	0
B	Unexposed	Individual		1						1	1	8	1			0	0
B	Unexposed	Individual		1						1	1	8	1			0	0
B	Unexposed	Individual		1						1	1	8	1			0	0
B	Unexposed	Individual		1						1	1	8	1			0	0
B	Unexposed	Individual		1						1	1	8	1			0	0
B	Unexposed	Individual		1						1	1	8	1			0	0
B	Unexposed	Individual		1						1	1	8	1			0	0
B	Unexposed	Individual		1						1	1	8	1			0	0
B	Unexposed	Individual		1						1	1	8	1			0	0
B	Unexposed	Individual		1						1	1	8	1			0	0
B	Unexposed	Individual		1						1	1	8	1			0	0
B	Unexposed	Individual		1						1	1	8	1			0	0
B	Unexposed	Individual	1							1	1	7	1			0	0
B	Unexposed	Individual	1							1	1	7	1			0	0
B	Unexposed	Individual		1						1	1	8	1			0	0
B	Unexposed	Individual	1							1	1	7	1			0	0
B	Unexposed	Individual	1							1	1	7	1			0	0
B	Unexposed	Individual		1						1	1	8	1			0	0
B	Unexposed	Individual	1							1	1	7	1			0	0
B	Unexposed	Individual	1							1	1	7	1			0	0
B	Unexposed	Individual		1						1	1	8	1			0	0
B	Unexposed	Individual	1							1	1	7	1			0	0
B	Unexposed	Individual	1							1	1	7	1			0	0
B	Unexposed	Individual		1						1	1	8	1			0	0
B	Unexposed	Individual	1							1	1	7	1			0	0
B	Unexposed	Individual	1							1	1	7	1			0	0
B	Unexposed	Individual		1						1	1	8	1			0	0
B	Unexposed	Individual		1						1	1	8	1			0	0
B	Unexposed	Individual	1							1	1	7	1			0	0
B	Unexposed	Individual		1						1	1	8	1			0	0
B	Unexposed	Individual		1						1	1	8	1			0	0
B	Unexposed	Individual	1							1	1	7	1			0	0
B	Unexposed	Individual		1						1	1	8	1			0	0
B	Unexposed	Individual	1							1	1	7	1			0	0
B	Unexposed	Individual	1							1	1	7	1			0	0
B	Unexposed	Individual		1						1	1	8	1			0	0
B	Unexposed	Individual	1							1	1	7	1			0	0
B	Unexposed	Individual	1							1	1	7	1			0	0
B	Unexposed	Individual		1						1	1	8	1			0	0
B	Unexposed	Individual	1							1	1	7	1			0	0
B	Unexposed	Individual		1						1	1	8	1			0	0
B	Unexposed	Individual		1						1	1	8	1			0	0
B	Unexposed	Individual		1						1	1	8	1			0	0
B	Unexposed	Individual		1						1	1	8	1			0	0
B	Unexposed	Individual		1						1	1	8	1			0	0
B	Unexposed	Individual		1						1	1	8	1			0	0
B	Unexposed	Individual		1						1	1	8	1			0	0
B	Unexposed	Individual		1						1	1	8	1			0	0
B	Unexposed	Individual		1						1	1	8	1			0	0
B	Unexposed	Individual		1						1	1	8	1			0	0
A	Exposed	Individual			1					1	1	9	1			0	0
A	Exposed	Individual			1					1	1	9	1			0	0
A	Exposed	Individual			1					1	1	9	1			0	0
A	Exposed	Individual			1					1	1	9	1			0	0
A	Exposed	Individual			1					1	1	9	1			0	0
A	Exposed	Individual			1					1	1	9	1			0	0
A	Exposed	Individual			1					1	1	9	1			0	0
A	Exposed	Individual			1					1	1	9	1			0	0
A	Exposed	Individual			1					1	1	9	1			0	0
A	Exposed	Individual			1					1	1	9	1			0	0
A	Exposed	Individual				1				1	1	10	1			0	0
A	Exposed	Individual								1	0		1			0	0
A	Exposed	Individual			1					1	1	9	1			0	0
A	Exposed	Individual								1	0		1			0	0
A	Exposed	Individual				1				1	1	10	1			0	0
A	Exposed	Individual				1				1	1	10	1			0	0
A	Exposed	Individual				1				1	1	10	1			0	0
A	Exposed	Individual				1				1	1	10	1			0	0
A	Exposed	Individual		1						1	1	8	1			0	0
A	Exposed	Individual		1						1	1	8	1			0	0
A	Exposed	Individual		1						1	1	8	1			0	0
A	Exposed	Individual		1						1	1	8	1			0	0
A	Exposed	Individual		1						1	1	8	1			0	0
A	Exposed	Individual		1						1	1	8	1			0	0
A	Exposed	Individual		1						1	1	8	1			0	0
A	Exposed	Individual		1						1	1	8	1			0	0
A	Exposed	Individual		1						1	1	8	1			0	0
A	Exposed	Individual		1						1	1	8	1			0	0
A	Exposed	Individual		1						1	1	8	1			0	0
A	Exposed	Individual		1						1	1	8	1			0	0
A	Exposed	Individual		1						1	1	8	1			0	0
A	Exposed	Individual		1						1	1	8	1			0	0
A	Exposed	Individual		1						1	1	8	1			0	0
A	Exposed	Individual		1						1	1	8	1			0	0
A	Exposed	Individual		1						1	1	8	1			0	0
A	Exposed	Individual		1						1	1	8	1			0	0
A	Exposed	Individual		1						1	1	8	1			0	0
A	Exposed	Individual		1						1	1	8	1			0	0
A	Exposed	Individual		1						1	1	8	1			0	0
A	Exposed	Individual		1						1	1	8	1			0	0
A	Exposed	Individual		1						1	1	8	1			0	0
A	Exposed	Individual		1						1	1	8	1			0	0
A	Exposed	Individual		1						1	1	8	1			0	0
A	Exposed	Individual		1						1	1	8	1			0	0
A	Exposed	Individual		1						1	1	8	1			0	0
A	Exposed	Individual		1						1	1	8	1			0	0
A	Exposed	Individual		1						1	1	8	1			0	0
A	Exposed	Individual		1						1	1	8	1			0	0
A	Exposed	Individual		1						1	1	8	1			0	0
A	Exposed	Individual		1						1	1	8	1			0	0
A	Exposed	Individual		1						1	1	8	1			0	0
A	Exposed	Individual		1						1	1	8	1			0	0
A	Exposed	Individual		1						1	1	8	1			0	0
A	Exposed	Individual		1						1	1	8	1			0	0
A	Exposed	Individual		1						1	1	8	1			0	0
A	Exposed	Individual		1						1	1	8	1			0	0
A	Exposed	Individual	1							1	1	7	1			0	0
A	Exposed	Individual		1						1	1	8	1			0	0
A	Exposed	Individual		1						1	1	8	1			0	0
A	Exposed	Individual		1						1	1	8	1			0	0
A	Exposed	Individual		1						1	1	8	1			0	0
A	Exposed	Individual		1						1	1	8	1			0	0
A	Exposed	Individual		1						1	1	8	1			0	0
A	Exposed	Individual		1						1	1	8	1			0	0
A	Exposed	Individual		1						1	1	8	1			0	0
A	Exposed	Individual		1						1	1	8	1			0	0
A	Exposed	Individual		1						1	1	8	1			0	0
A	Exposed	Individual		1						1	1	8	1			0	0
A	Exposed	Individual		1						1	1	8	1			0	0
A	Exposed	Individual		1						1	1	8	1			0	0
A	Exposed	Individual		1						1	1	8	1			0	0
A	Exposed	Individual		1						1	1	8	1			0	0
A	Exposed	Individual		1						1	1	8	1			0	0
A	Exposed	Individual		1						1	1	8	1			0	0
A	Exposed	Individual		1						1	1	8	1			0	0
A	Exposed	Individual		1						1	1	8	1			0	0
A	Exposed	Individual		1						1	1	8	1			0	0
A	Exposed	Individual		1						1	1	8	1			0	0
A	Exposed	Individual		1						1	1	8	1			0	0
A	Exposed	Individual		1						1	1	8	1			0	0
A	Exposed	Individual		1						1	1	8	1			0	0
A	Exposed	Individual		1						1	1	8	1			0	0
A	Exposed	Individual		1						1	1	8	1			0	0
A	Exposed	Individual		1						1	1	8	1			0	0
A	Exposed	Individual		1						1	1	8	1			0	0
A	Exposed	Individual		1						1	1	8	1			0	0
A	Exposed	Individual		1						1	1	8	1			0	0
A	Exposed	Individual		1						1	1	8	1			0	0
A	Exposed	Individual		1						1	1	8	1			0	0
A	Exposed	Individual		1						1	1	8	1			0	0
A	Exposed	Individual		1						1	1	8	1			0	0
A	Exposed	Individual		1						1	1	8	1			0	0
A	Exposed	Individual		1						1	1	8	1			0	0
A	Exposed	Individual		1						1	1	8	1			0	0
A	Exposed	Individual		1						1	1	8	1			0	0
A	Exposed	Individual		1						1	1	8	1			0	0
A	Exposed	Individual		1						1	1	8	1			0	0
A	Exposed	Individual		1						1	1	8	1			0	0
A	Exposed	Individual		1						1	1	8	1			0	0
A	Exposed	Individual		1						1	1	8	1			0	0
A	Exposed	Individual		1						1	1	8	1			0	0
A	Exposed	Individual		1						1	1	8	1			0	0
A	Exposed	Individual		1						1	1	8	1			0	0
A	Exposed	Individual		1						1	1	8	1			0	0
A	Exposed	Individual		1						1	1	8	1			0	0
A	Exposed	Individual		1						1	1	8	1			0	0
A	Exposed	Individual		1						1	1	8	1			0	0
A	Exposed	Individual		1						1	1	8	1			0	0
A	Exposed	Individual		1						1	1	8	1			0	0
A	Exposed	Individual		1						1	1	8	1			0	0
A	Exposed	Individual		1						1	1	8	1			0	0
A	Exposed	Individual		1						1	1	8	1			0	0
A	Exposed	Individual		1						1	1	8	1			0	0
A	Exposed	Individual		1						1	1	8	1			0	0
A	Exposed	Individual		1						1	1	8	1			0	0
A	Exposed	Individual		1						1	1	8	1			0	0
A	Exposed	Individual		1						1	1	8	1			0	0
A	Exposed	Individual		1						1	1	8	1			0	0
A	Exposed	Individual		1						1	1	8	1			0	0
A	Exposed	Individual		1						1	1	8	1			0	0
A	Exposed	Individual		1						1	1	8	1			0	0
A	Exposed	Individual		1						1	1	8	1			0	0
A	Exposed	Individual		1						1	1	8	1			0	0
A	Exposed	Individual		1						1	1	8	1			0	0
A	Exposed	Individual		1						1	1	8	1			0	0
A	Exposed	Individual		1						1	1	8	1			0	0
A	Exposed	Individual		1						1	1	8	1			0	0
A	Exposed	Individual			1					1	1	9	1			0	0
A	Exposed	Individual		1						1	1	8	1			0	0
A	Exposed	Individual		1						1	1	8	1			0	0
A	Exposed	Individual			1					1	1	9	1			0	0
A	Exposed	Individual		1						1	1	8	1			0	0
A	Exposed	Individual			1					1	1	9	1			0	0
A	Exposed	Individual		1						1	1	8	1			0	0
A	Exposed	Individual		1						1	1	8	1			0	0
A	Exposed	Individual			1					1	1	9	1			0	0
A	Exposed	Individual		1						1	1	8	1			0	0
A	Exposed	Individual		1						1	1	8	1			0	0
A	Exposed	Individual			1					1	1	9	1			0	0
A	Exposed	Individual			1					1	1	9	1			0	0
A	Exposed	Individual		1						1	1	8	1			0	0
A	Exposed	Individual			1					1	1	9	1			0	0
A	Exposed	Individual			1					1	1	9	1			0	0
A	Exposed	Individual		1						1	1	8	1			0	0
A	Exposed	Individual			1					1	1	9	1			0	0
A	Exposed	Individual			1					1	1	9	1			0	0
A	Exposed	Individual	1							1	1	7	1			0	0
A	Exposed	Individual	1							1	1	7	1			0	0
A	Exposed	Individual	1							1	1	7	1			0	0
A	Exposed	Individual	1							1	1	7	1			0	0
A	Exposed	Individual	1							1	1	7	1			0	0
A	Exposed	Individual	1							1	1	7	1			0	0
A	Exposed	Individual	1							1	1	7	1			0	0
A	Exposed	Individual	1							1	1	7	1			0	0
A	Exposed	Individual	1							1	1	7	1			0	0
A	Exposed	Individual	1							1	1	7	1			0	0
A	Exposed	Individual	1							1	1	7	1			0	0
A	Exposed	Individual	1							1	1	7	1			0	0
A	Exposed	Individual	1							1	1	7	1			0	0
A	Exposed	Individual	1							1	1	7	1			0	0
A	Exposed	Individual	1							1	1	7	1			0	0
A	Exposed	Individual	1							1	1	7	1			0	0
A	Exposed	Individual	1							1	1	7	1			0	0
A	Exposed	Individual		1						1	1	8	1			0	0
A	Exposed	Individual	1							1	1	7	1			0	0
B	Exposed	Individual	1							1	1	7	1			0	0
B	Exposed	Individual	1							1	1	7	1			0	0
B	Exposed	Individual	1							1	1	7	1			0	0
B	Exposed	Individual	1							1	1	7	1			0	0
B	Exposed	Individual	1							1	1	7	1			0	0
B	Exposed	Individual	1							1	1	7	1			0	0
B	Exposed	Individual	1							1	1	7	1			0	0
B	Exposed	Individual	1							1	1	7	1			0	0
B	Exposed	Individual	1							1	1	7	1			0	0
B	Exposed	Individual	1							1	1	7	1			0	0
B	Exposed	Individual	1							1	1	7	1			0	0
B	Exposed	Individual	1							1	1	7	1			0	0
B	Exposed	Individual	1							1	1	7	1			0	0
B	Exposed	Individual	1							1	1	7	1			0	0
B	Exposed	Individual		1						1	1	8	1			0	0
B	Exposed	Individual	1							1	1	7	1			0	0
B	Exposed	Individual		1						1	1	8	1			0	0
B	Exposed	Individual		1						1	1	8	1			0	0
B	Exposed	Individual		1						1	1	8	1			0	0
B	Exposed	Individual		1						1	1	8	1			0	0
B	Exposed	Individual		1						1	1	8	1			0	0
B	Exposed	Individual		1						1	1	8	1			0	0
B	Exposed	Individual		1						1	1	8	1			0	0
B	Exposed	Individual		1						1	1	8	1			0	0
B	Exposed	Individual		1						1	1	8	1			0	0
B	Exposed	Individual		1						1	1	8	1			0	0
B	Exposed	Individual		1						1	1	8	1			0	0
B	Exposed	Individual		1						1	1	8	1			0	0
B	Exposed	Individual		1						1	1	8	1			0	0
B	Exposed	Individual		1						1	1	8	1			0	0
B	Exposed	Individual		1						1	1	8	1			0	0
B	Exposed	Individual		1						1	1	8	1			0	0
B	Exposed	Individual		1						1	1	8	1			0	0
B	Exposed	Individual		1						1	1	8	1			0	0
B	Exposed	Individual		1			1		1	1	2	10.6667	1			0	0
B	Exposed	Individual		1						1	1	8	1			0	0
B	Exposed	Individual		1						1	1	8	1			0	0
B	Exposed	Individual		1						1	1	8	1			0	0
B	Exposed	Individual		1						1	1	8	1			0	0
B	Exposed	Individual		1						1	1	8	1			0	0
B	Exposed	Individual		1						1	1	8	1			0	0
B	Exposed	Individual		1						1	1	8	1			0	0
B	Exposed	Individual		1						1	1	8	1			0	0
B	Exposed	Individual		1						1	1	8	1			0	0
B	Exposed	Individual		1						1	1	8	1			0	0
B	Exposed	Individual		1						1	1	8	1			0	0
B	Exposed	Individual		1						1	1	8	1			0	0
B	Exposed	Individual		1						1	1	8	1			0	0
B	Exposed	Individual		1						1	1	8	1			0	0
B	Exposed	Individual		1						1	1	8	1			0	0
B	Exposed	Individual		1						1	1	8	1			0	0
B	Exposed	Individual		1						1	1	8	1			0	0
B	Exposed	Individual		1						1	1	8	1			0	0
B	Exposed	Individual		1						1	1	8	1			0	0
B	Exposed	Individual		1						1	1	8	1			0	0
B	Exposed	Individual		1					1	1	1	10.5	1			0	0
B	Exposed	Individual		1						1	1	8	1			0	0
B	Exposed	Individual		1						1	1	8	1			0	0
B	Exposed	Individual		1						1	1	8	1			0	0
B	Exposed	Individual		1						1	1	8	1			0	0
B	Exposed	Individual		1						1	1	8	1			0	0
B	Exposed	Individual		1						1	1	8	1			0	0
B	Exposed	Individual		1						1	1	8	1			0	0
B	Exposed	Individual		1						1	1	8	1			0	0
B	Exposed	Individual		1						1	1	8	1			0	0
B	Exposed	Individual		1						1	1	8	1			0	0
B	Exposed	Individual		1						1	1	8	1			0	0
B	Exposed	Individual		1						1	1	8	1			0	0
B	Exposed	Individual		1						1	1	8	1			0	0
B	Exposed	Individual		1						1	1	8	1			0	0
B	Exposed	Individual		1						1	1	8	1			0	0
B	Exposed	Individual		1						1	1	8	1			0	0
B	Exposed	Individual		1						1	1	8	1			0	0
B	Exposed	Individual		1						1	1	8	1			0	0
B	Exposed	Individual		1						1	1	8	1			0	0
B	Exposed	Individual		1						1	1	8	1			0	0
B	Exposed	Individual		1						1	1	8	1			0	0
B	Exposed	Individual		1						1	1	8	1			0	0
B	Exposed	Individual	1							1	1	7	1			0	0
B	Exposed	Individual		1						1	1	8	1			0	0
B	Exposed	Individual		1						1	1	8	1			0	0
B	Exposed	Individual	1							1	1	7	1			0	0
B	Exposed	Individual		1						1	1	8	1			0	0
B	Exposed	Individual		1						1	1	8	1			0	0
B	Exposed	Individual		1						1	1	8	1			0	0
B	Exposed	Individual		1						1	1	8	1			0	0
B	Exposed	Individual		1						1	1	8	1			0	0
B	Exposed	Individual	1							1	1	7	1			0	0
B	Exposed	Individual		1						1	1	8	1			0	0
B	Exposed	Individual		1						1	1	8	1			0	0
B	Exposed	Individual	1							1	1	7	1			0	0
B	Exposed	Individual		1						1	1	8	1			0	0
B	Exposed	Individual		1						1	1	8	1			0	0
B	Exposed	Individual	1							1	1	7	1			0	0
B	Exposed	Individual		1						1	1	8	1			0	0
B	Exposed	Individual		1						1	1	8	1			0	0
B	Exposed	Individual		1						1	1	8	1			0	0
B	Exposed	Individual		1						1	1	8	1			0	0
B	Exposed	Individual		1						1	1	8	1			0	0
B	Exposed	Individual	1							1	1	7	1			0	0
B	Exposed	Individual		1						1	1	8	1			0	0
B	Exposed	Individual		1						1	1	8	1			0	0
B	Exposed	Individual		1						1	1	8	1			0	0
B	Exposed	Individual		1						1	1	8	1			0	0
B	Exposed	Individual		1						1	1	8	1			0	0
B	Exposed	Individual	1							1	1	7	1			0	0
B	Exposed	Individual		1						1	1	8	1			0	0
B	Exposed	Individual	1							1	1	7	1			0	0
B	Exposed	Individual		1						1	1	8	1			0	0
B	Exposed	Individual		1						1	1	8	1			0	0
B	Exposed	Individual	1							1	1	7	1			0	0
B	Exposed	Individual		1						1	1	8	1			0	0
B	Exposed	Individual		1						1	1	8	1			0	0
B	Exposed	Individual	1							1	1	7	1			0	0
B	Exposed	Individual		1						1	1	8	1			0	0
B	Exposed	Individual		1						1	1	8	1			0	0
B	Exposed	Individual		1						1	1	8	1			0	0
B	Exposed	Individual		1						1	1	8	1			0	0
B	Exposed	Individual		1						1	1	8	1			0	0
B	Exposed	Individual	1							1	1	7	1			0	0
B	Exposed	Individual		1						1	1	8	1			0	0
B	Exposed	Individual		1						1	1	8	1			0	0
B	Exposed	Individual	1							1	1	7	1			0	0
B	Exposed	Individual		1						1	1	8	1			0	0
B	Exposed	Individual		1						1	1	8	1			0	0
B	Exposed	Individual		1				1	1	1	2	11	1			0	0
B	Exposed	Individual	1							1	1	7	1			0	0
B	Exposed	Individual		1						1	1	8	1			0	0
B	Exposed	Individual	1							1	1	7	1			0	0
B	Exposed	Individual		1						1	1	8	1			0	0
B	Exposed	Individual		1						1	1	8	1			0	0
B	Exposed	Individual	1							1	1	7	1			0	0
B	Exposed	Individual		1						1	1	8	1			0	0
B	Exposed	Individual		1						1	1	8	1			0	0
B	Exposed	Individual	1							1	1	7	1			0	0
B	Exposed	Individual		1						1	1	8	1			0	0
B	Exposed	Individual		1						1	1	8	1			0	0
B	Exposed	Individual		1						1	1	8	1			0	0
B	Exposed	Individual		1						1	1	8	1			0	0
B	Exposed	Individual		1						1	1	8	1			0	0
B	Exposed	Individual		1						1	1	8	1			0	0
B	Exposed	Individual		1						1	1	8	1			0	0
B	Exposed	Individual		1						1	1	8	1			0	0
B	Exposed	Individual		1						1	1	8	1			0	0
B	Exposed	Individual			1					1	1	9	1			0	0
B	Exposed	Individual		1						1	1	8	1			0	0
B	Exposed	Individual			1					1	1	9	1			0	0
B	Exposed	Individual		1						1	1	8	1			0	0
B	Exposed	Individual			1					1	1	9	1			0	0
B	Exposed	Individual				1				1	1	10	1			0	0
B	Exposed	Individual				1				1	1	10	1			0	0
B	Exposed	Individual				1				1	1	10	1			0	0
B	Exposed	Individual							1	1	0	13	1			0	0
B	Exposed	Individual							1	1	0	13	1			0	0

## Sheet: General Information Table S1
	This dataset contains the data of the development of mosquito larvae. Each line represents one petri dish filled with 4mL of solution, with either 1 or 3 larvae according to the treatment.
	Description of the columns:
	Block		Experimental block (A/B)
	Larval_exposure		Whether larvae were Exposed or Unexposed to permethrin (0.15µg/L) during their development
	Larval_competition		Whether larvae were reared individually (Individual) or in groups of three (Competition) during their development
	pup_j7		Number of pupae at day 7 after hatching
	pup_j8		Number of pupae at day 8 after hatching
	pup_j9		Number of pupae at day 9 after hatching
	pup_j10		Number of pupae at day 10 after hatching
	pup_j11		Number of pupae at day 11 after hatching
	pup_j12		Number of pupae at day 12 after hatching
	discarded_larvae		Number of larvae that did not pupated within 12 days (discarded from the experiment)
	total.j0		Number of larvae put in the petri dish in the beginning of the experiment (1 or 3)
	tot.pup		Total number of pupae collected within 12 days
	dvpt.time		Average development time (from hatching to pupation)
	dvpt.censor		Whether all initial larvae succeeded to pupate (1) or not (0). Used for the Cox model for the development time analysis.
	dead_larvae		Number of larvae that died before pupation
	dead_pupae		Number of pupae that died before emergence
	total_dead		total number of larvae and pupae that died
	mortality		mortality (per petri dish)
