# Supplementary material for: Consequences of larval competition and exposure to permethrin for the development of the rodent malaria Plasmodium berghei in the mosquito Anopheles gambiae
Source: Parasit Vectors. 2020 Feb 27;13:107. doi: 10.1186/s13071-020-3983-9 (PMC7045583; doi:10.1186/s13071-020-3983-9)
Supplement: Supplementary file 2 — Additional file 2: Table S2. Longevity and infection parameters of mosquitoes infected with P. berghei. [file 13071_2020_3983_MOESM2_ESM.xlsx]

## Sheet: Table S2
Consequences of larval competition and exposure to permethrin for the development of the rodent malaria Plasmodium berghei in the mosquito Anopheles gambiae
		G. Hauser, K. Thiévent, J. C. Koella
Additional file 2: Table S2. Dataset 2: longevity and infection parameters of mosquitoes infected with P. berghei.
Block	Trt	Larval_competition	larval_exposure	Adult_exposure	age_at_death	mouse	censor	prevalence	inf.oocysts	oocyst.nb	inf.sporozoites	sporoz.load	delayed.plasmodium.dvpt	wl
A	PCC	competition	larv.permethrin	adult.control	22	A	0	1	1	10	0	0	1	0.297
A	PIC	individual	larv.permethrin	adult.control	22	A	0	1	1	1	0	0	1	0.313
A	PIC	individual	larv.permethrin	adult.control	22	A	0	1	1	2	0	0	1	0.325
A	PIE	individual	larv.permethrin	adult.exposed	22	A	0	1	1	1	0	0	1	0.316
A	PIE	individual	larv.permethrin	adult.exposed	22	A	0	1	1	1	0	0	1	0.298
A	PIE	individual	larv.permethrin	adult.exposed	22	A	0	1	1	1	0	0	1	0.318
A	PIE	individual	larv.permethrin	adult.exposed	22	A	0	1	1	100	0	0	1	0.313
A	CIE	individual	larv.control	adult.exposed	22	B	0	1	1	1	0	0	1	0.255
A	PCE	competition	larv.permethrin	adult.exposed	22	B	0	1	1	4	0	0	1	0.299
A	PIE	individual	larv.permethrin	adult.exposed	22	B	0	1	1	3	0	0	1	0.279
A	CCC	competition	larv.control	adult.control	22	B	0	1	1	1	0	0	1	0.257
A	CCC	competition	larv.control	adult.control	22	B	0	1	1	15	0	0	1	0.279
A	CIC	individual	larv.control	adult.control	22	B	0	1	1	56	0	0	1	0.325
B	CCE	competition	larv.control	adult.exposed	22	C	0	1	1	5	0	0	1	0.281
B	CIE	individual	larv.control	adult.exposed	22	C	0	1	1	5	0	0	1	0.333
B	CIE	individual	larv.control	adult.exposed	22	C	0	1	1	5	0	0	1	0.314
B	PCC	competition	larv.permethrin	adult.control	22	C	0	1	1	20	0	0	1	0.299
B	PIC	individual	larv.permethrin	adult.control	22	C	0	1	1	1	0	0	1	0.31
B	PIC	individual	larv.permethrin	adult.control	22	C	0	1	1	1	0	0	1	0.321
B	PIC	individual	larv.permethrin	adult.control	22	C	0	1	1	9	0	0	1	0.324
B	PIE	individual	larv.permethrin	adult.exposed	22	C	0	1	1	11	0	0	1	0.316
B	CIC	individual	larv.control	adult.control	22	C	0	1	1	4	0	0	1	0.316
B	PCC	competition	larv.permethrin	adult.control	22	D	0	1	1	14	0	0	1	0.283
B	PIC	individual	larv.permethrin	adult.control	22	D	0	1	1	2	0	0	1	0.315
B	PIC	individual	larv.permethrin	adult.control	22	D	0	1	1	8	0	0	1	0.292
B	PCE	competition	larv.permethrin	adult.exposed	22	D	0	1	1	4	0	0	1	0.294
B	CIC	individual	larv.control	adult.control	22	D	0	1	1	5	0	0	1	0.318
B	CIC	individual	larv.control	adult.control	22	D	0	1	1	110	0	0	1	0.33
A	CCE	competition	larv.control	adult.exposed	22	A	0	0	0	0	0	0	0	0.271
A	CCE	competition	larv.control	adult.exposed	22	A	0	0	0	0	0	0	0	0.273
A	CCE	competition	larv.control	adult.exposed	22	A	0	0	0	0	0	0	0	0.288
A	CCE	competition	larv.control	adult.exposed	22	A	0	0	0	0	0	0	0	0.268
A	CIE	individual	larv.control	adult.exposed	22	A	0	0	0	0	0	0	0	0.324
A	CIE	individual	larv.control	adult.exposed	22	A	0	0	0	0	0	0	0	0.314
A	CIE	individual	larv.control	adult.exposed	22	A	0	0	0	0	0	0	0	0.317
A	CIE	individual	larv.control	adult.exposed	22	A	0	0	0	0	0	0	0	0.296
A	CIE	individual	larv.control	adult.exposed	22	A	0	0	0	0	0	0	0	0.335
A	CIE	individual	larv.control	adult.exposed	22	A	0	0	0	0	0	0	0	0.306
A	PCC	competition	larv.permethrin	adult.control	22	A	0	0	0	0	0	0	0	0.271
A	PIC	individual	larv.permethrin	adult.control	22	A	0	0	0	0	0	0	0	0.313
A	PIC	individual	larv.permethrin	adult.control	22	A	0	0	0	0	0	0	0	0.306
A	PIC	individual	larv.permethrin	adult.control	22	A	0	0	0	0	0	0	0	0.325
A	PIC	individual	larv.permethrin	adult.control	22	A	0	0	0	0	0	0	0	0.307
A	PIC	individual	larv.permethrin	adult.control	22	A	0	0	0	0	0	0	0	0.311
A	PIC	individual	larv.permethrin	adult.control	22	A	0	0	0	0	0	0	0	0.317
A	PCE	competition	larv.permethrin	adult.exposed	22	A	0	0	0	0	0	0	0	0.278
A	PCE	competition	larv.permethrin	adult.exposed	22	A	0	0	0	0	0	0	0	0.273
A	PIE	individual	larv.permethrin	adult.exposed	22	A	0	0	0	0	0	0	0	0.332
A	PIE	individual	larv.permethrin	adult.exposed	22	A	0	0	0	0	0	0	0	0.312
A	PIE	individual	larv.permethrin	adult.exposed	22	A	0	0	0	0	0	0	0	0.3
A	PIE	individual	larv.permethrin	adult.exposed	22	A	0	0	0	0	0	0	0	0.329
A	CCC	competition	larv.control	adult.control	22	A	0	0	0	0	0	0	0	0.296
A	CCE	competition	larv.control	adult.exposed	22	B	0	0	0	0	0	0	0	0.289
A	CCE	competition	larv.control	adult.exposed	22	B	0	0	0	0	0	0	0	0.272
A	CIE	individual	larv.control	adult.exposed	22	B	0	0	0	0	0	0	0	0.312
A	PCC	competition	larv.permethrin	adult.control	22	B	0	0	0	0	0	0	0	0.317
A	PCC	competition	larv.permethrin	adult.control	22	B	0	0	0	0	0	0	0	0.291
A	PCC	competition	larv.permethrin	adult.control	22	B	0	0	0	0	0	0	0	0.274
A	PCC	competition	larv.permethrin	adult.control	22	B	0	0	0	0	0	0	0	0.282
A	PCC	competition	larv.permethrin	adult.control	22	B	0	0	0	0	0	0	0	0.299
A	PCC	competition	larv.permethrin	adult.control	22	B	0	0	0	0	0	0	0	0.296
A	PCC	competition	larv.permethrin	adult.control	22	B	0	0	0	0	0	0	0	0.308
A	PIC	individual	larv.permethrin	adult.control	22	B	0	0	0	0	0	0	0	0.323
A	PIC	individual	larv.permethrin	adult.control	22	B	0	0	0	0	0	0	0	0.319
A	PIC	individual	larv.permethrin	adult.control	22	B	0	0	0	0	0	0	0	0.328
A	PIC	individual	larv.permethrin	adult.control	22	B	0	0	0	0	0	0	0	0.318
A	PCE	competition	larv.permethrin	adult.exposed	22	B	0	0	0	0	0	0	0	0.295
A	PCE	competition	larv.permethrin	adult.exposed	22	B	0	0	0	0	0	0	0	0.274
A	PCE	competition	larv.permethrin	adult.exposed	22	B	0	0	0	0	0	0	0	0.279
A	PIE	individual	larv.permethrin	adult.exposed	22	B	0	0	0	0	0	0	0	0.321
A	PIE	individual	larv.permethrin	adult.exposed	22	B	0	0	0	0	0	0	0	0.306
A	PIE	individual	larv.permethrin	adult.exposed	22	B	0	0	0	0	0	0	0	0.302
A	PIE	individual	larv.permethrin	adult.exposed	22	B	0	0	0	0	0	0	0	0.307
A	CCC	competition	larv.control	adult.control	22	B	0	0	0	0	0	0	0	0.279
A	CCC	competition	larv.control	adult.control	22	B	0	0	0	0	0	0	0	0.282
A	CCC	competition	larv.control	adult.control	22	B	0	0	0	0	0	0	0	0.264
A	CIC	individual	larv.control	adult.control	22	B	0	0	0	0	0	0	0	0.322
A	CIC	individual	larv.control	adult.control	22	B	0	0	0	0	0	0	0	0.323
B	CCE	competition	larv.control	adult.exposed	22	C	0	0	0	0	0	0	0	0.295
B	CIE	individual	larv.control	adult.exposed	22	C	0	0	0	0	0	0	0	0.32
B	CIE	individual	larv.control	adult.exposed	22	C	0	0	0	0	0	0	0	0.325
B	PCC	competition	larv.permethrin	adult.control	22	C	0	0	0	0	0	0	0	0.306
B	PCC	competition	larv.permethrin	adult.control	22	C	0	0	0	0	0	0	0	0.265
B	PIC	individual	larv.permethrin	adult.control	22	C	0	0	0	0	0	0	0	0.313
B	PCE	competition	larv.permethrin	adult.exposed	22	C	0	0	0	0	0	0	0	0.289
B	PIE	individual	larv.permethrin	adult.exposed	22	C	0	0	0	0	0	0	0	0.32
B	PIE	individual	larv.permethrin	adult.exposed	22	C	0	0	0	0	0	0	0	0.333
B	PIE	individual	larv.permethrin	adult.exposed	22	C	0	0	0	0	0	0	0	0.313
B	CIC	individual	larv.control	adult.control	22	C	0	0	0	0	0	0	0	0.319
B	CIE	individual	larv.control	adult.exposed	22	D	0	0	0	0	0	0	0	0.329
B	PCC	competition	larv.permethrin	adult.control	22	D	0	0	0	0	0	0	0	0.279
B	PCC	competition	larv.permethrin	adult.control	22	D	0	0	0	0	0	0	0	0.286
B	PIC	individual	larv.permethrin	adult.control	22	D	0	0	0	0	0	0	0	0.329
B	PIC	individual	larv.permethrin	adult.control	22	D	0	0	0	0	0	0	0	0.319
B	PCE	competition	larv.permethrin	adult.exposed	22	D	0	0	0	0	0	0	0	0.292
B	PIE	individual	larv.permethrin	adult.exposed	22	D	0	0	0	0	0	0	0	0.309
B	CCC	competition	larv.control	adult.control	22	D	0	0	0	0	0	0	0	0.296
A	CCE	competition	larv.control	adult.exposed	22	A	0	1	0	0	1	274	0	0.293
A	CCE	competition	larv.control	adult.exposed	22	A	0	1	1	3	1	114.6	0	0.277
A	CCE	competition	larv.control	adult.exposed	22	A	0	1	1	3	1	10.92	0	0.287
A	CIE	individual	larv.control	adult.exposed	22	A	0	1	1	20	1	7528	0	0.31
A	CIE	individual	larv.control	adult.exposed	22	A	0	1	1	10	1	1168.3	0	0.29
A	CIE	individual	larv.control	adult.exposed	22	A	0	1	0	0	1	141.31	0	0.311
A	PCC	competition	larv.permethrin	adult.control	22	A	0	1	1	22	1	10981	0	0.292
A	PCC	competition	larv.permethrin	adult.control	22	A	0	1	1	40	1	4175	0	0.28
A	PCC	competition	larv.permethrin	adult.control	22	A	0	1	0	0	1	3306	0	0.283
A	PCC	competition	larv.permethrin	adult.control	22	A	0	1	1	15	1	2007.8	0	0.306
A	PCC	competition	larv.permethrin	adult.control	22	A	0	1	1	15	1	1197.2	0	0.277
A	PCC	competition	larv.permethrin	adult.control	22	A	0	1	1	4	1	13.18	0	0.27
A	PIC	individual	larv.permethrin	adult.control	22	A	0	1	1	6	1	68570	0	0.31
A	PIC	individual	larv.permethrin	adult.control	22	A	0	1	1	6	1	24070	0	0.323
A	PIC	individual	larv.permethrin	adult.control	22	A	0	1	1	25	1	222.53	0	0.298
A	PIC	individual	larv.permethrin	adult.control	22	A	0	1	0	0	1	168.3	0	0.321
A	PIC	individual	larv.permethrin	adult.control	22	A	0	1	1	15	1	80.28	0	0.317
A	PIC	individual	larv.permethrin	adult.control	22	A	0	1	0	0	1	59.62	0	0.297
A	PCE	competition	larv.permethrin	adult.exposed	22	A	0	1	1	2	1	3164	0	0.285
A	PCE	competition	larv.permethrin	adult.exposed	22	A	0	1	0	0	1	1596.4	0	0.273
A	PCE	competition	larv.permethrin	adult.exposed	22	A	0	1	0	0	1	835.6	0	0.285
A	PCE	competition	larv.permethrin	adult.exposed	22	A	0	1	0	0	1	379.3	0	0.273
A	PCE	competition	larv.permethrin	adult.exposed	22	A	0	1	1	1	1	34.84	0	0.299
A	PCE	competition	larv.permethrin	adult.exposed	22	A	0	1	1	2	1	31.64	0	0.293
A	PCE	competition	larv.permethrin	adult.exposed	22	A	0	1	0	0	1	24.3	0	0.283
A	PCE	competition	larv.permethrin	adult.exposed	22	A	0	1	0	0	1	18.28	0	0.288
A	PIE	individual	larv.permethrin	adult.exposed	22	A	0	1	1	3	1	15269	0	0.304
A	PIE	individual	larv.permethrin	adult.exposed	22	A	0	1	1	6	1	4680	0	0.312
A	PIE	individual	larv.permethrin	adult.exposed	22	A	0	1	1	37	1	3351	0	0.304
A	PIE	individual	larv.permethrin	adult.exposed	22	A	0	1	0	0	1	575.7	0	0.314
A	PIE	individual	larv.permethrin	adult.exposed	22	A	0	1	0	0	1	363	0	0.304
A	PIE	individual	larv.permethrin	adult.exposed	22	A	0	1	0	0	1	296.8	0	0.336
A	PIE	individual	larv.permethrin	adult.exposed	22	A	0	1	0	0	1	33.45	0	0.305
A	CCC	competition	larv.control	adult.control	22	A	0	1	1	3	1	14020	0	0.282
A	CCC	competition	larv.control	adult.control	22	A	0	1	1	1	1	1272.2	0	0.296
A	CCC	competition	larv.control	adult.control	22	A	0	1	1	30	1	955.9	0	0.264
A	CCC	competition	larv.control	adult.control	22	A	0	1	0	0	1	639.7	0	0.295
A	CCC	competition	larv.control	adult.control	22	A	0	1	1	1	1	439.6	0	0.268
A	CCC	competition	larv.control	adult.control	22	A	0	1	0	0	1	410.9	0	0.266
A	CCC	competition	larv.control	adult.control	22	A	0	1	0	0	1	136.78	0	0.292
A	CIC	individual	larv.control	adult.control	22	A	0	1	1	10	1	65090	0	0.323
A	CIC	individual	larv.control	adult.control	22	A	0	1	1	18	1	8495	0	0.307
A	CIC	individual	larv.control	adult.control	22	A	0	1	1	30	1	2827	0	0.321
A	CIC	individual	larv.control	adult.control	22	A	0	1	1	41	1	2718	0	0.321
A	CIC	individual	larv.control	adult.control	22	A	0	1	1	4	1	2086	0	0.299
A	CIC	individual	larv.control	adult.control	22	A	0	1	1	2	1	1762.6	0	0.315
A	CIC	individual	larv.control	adult.control	22	A	0	1	0	0	1	1426	0	0.317
A	CIC	individual	larv.control	adult.control	22	A	0	1	1	1	1	86.86	0	0.313
A	CIC	individual	larv.control	adult.control	22	A	0	1	1	17	1	71.11	0	0.321
A	CIC	individual	larv.control	adult.control	22	A	0	1	1	4	1	38.98	0	0.328
A	CCE	competition	larv.control	adult.exposed	22	B	0	1	1	7	1	14230	0	0.295
A	CCE	competition	larv.control	adult.exposed	22	B	0	1	1	4	1	1499.7	0	0.283
A	CCE	competition	larv.control	adult.exposed	22	B	0	1	0	0	1	671.4	0	0.281
A	CCE	competition	larv.control	adult.exposed	22	B	0	1	0	0	1	98.27	0	0.258
A	CIE	individual	larv.control	adult.exposed	22	B	0	1	1	24	1	30060	0	0.308
A	CIE	individual	larv.control	adult.exposed	22	B	0	1	1	15	1	2420	0	0.313
A	CIE	individual	larv.control	adult.exposed	22	B	0	1	1	13	1	1274.4	0	0.304
A	CIE	individual	larv.control	adult.exposed	22	B	0	1	1	5	1	62.56	0	0.32
A	CIE	individual	larv.control	adult.exposed	22	B	0	1	1	3	1	17.79	0	0.314
A	CIE	individual	larv.control	adult.exposed	22	B	0	1	0	0	1	14.31	0	0.314
A	PCC	competition	larv.permethrin	adult.control	22	B	0	1	1	4	1	6863	0	0.274
A	PCC	competition	larv.permethrin	adult.control	22	B	0	1	1	12	1	6453	0	0.291
A	PCC	competition	larv.permethrin	adult.control	22	B	0	1	0	0	1	698.4	0	0.272
A	PCC	competition	larv.permethrin	adult.control	22	B	0	1	0	0	1	36.77	0	0.261
A	PIC	individual	larv.permethrin	adult.control	22	B	0	1	1	15	1	35080	0	0.319
A	PIC	individual	larv.permethrin	adult.control	22	B	0	1	1	48	1	2722	0	0.317
A	PIC	individual	larv.permethrin	adult.control	22	B	0	1	1	15	1	1792.9	0	0.291
A	PIC	individual	larv.permethrin	adult.control	22	B	0	1	1	5	1	1448.6	0	0.316
A	PIC	individual	larv.permethrin	adult.control	22	B	0	1	1	6	1	727.4	0	0.314
A	PIC	individual	larv.permethrin	adult.control	22	B	0	1	1	3	1	148.24	0	0.319
A	PIC	individual	larv.permethrin	adult.control	22	B	0	1	0	0	1	135.7	0	0.313
A	PIC	individual	larv.permethrin	adult.control	22	B	0	1	1	6	1	104	0	0.32
A	PIC	individual	larv.permethrin	adult.control	22	B	0	1	0	0	1	38.71	0	0.316
A	PCE	competition	larv.permethrin	adult.exposed	22	B	0	1	0	0	1	1003.1	0	0.277
A	PCE	competition	larv.permethrin	adult.exposed	22	B	0	1	0	0	1	116.11	0	0.306
A	PCE	competition	larv.permethrin	adult.exposed	22	B	0	1	1	4	1	34.78	0	0.269
A	PIE	individual	larv.permethrin	adult.exposed	22	B	0	1	1	7	1	17463	0	0.299
A	PIE	individual	larv.permethrin	adult.exposed	22	B	0	1	1	20	1	6878	0	0.321
A	PIE	individual	larv.permethrin	adult.exposed	22	B	0	1	1	5	1	4165	0	0.298
A	PIE	individual	larv.permethrin	adult.exposed	22	B	0	1	1	3	1	2818.3	0	0.317
A	PIE	individual	larv.permethrin	adult.exposed	22	B	0	1	1	2	1	2173.3	0	0.313
A	PIE	individual	larv.permethrin	adult.exposed	22	B	0	1	1	1	1	72.11	0	0.305
A	PIE	individual	larv.permethrin	adult.exposed	22	B	0	1	1	23	1	68.8	0	0.327
A	PIE	individual	larv.permethrin	adult.exposed	22	B	0	1	0	0	1	10.56	0	0.275
A	CCC	competition	larv.control	adult.control	22	B	0	1	1	5	1	14438	0	0.278
A	CCC	competition	larv.control	adult.control	22	B	0	1	0	0	1	2003.4	0	0.296
A	CCC	competition	larv.control	adult.control	22	B	0	1	0	0	1	750.2	0	0.294
A	CCC	competition	larv.control	adult.control	22	B	0	1	0	0	1	452.9	0	0.29
A	CCC	competition	larv.control	adult.control	22	B	0	1	1	2	1	404.4	0	0.28
A	CCC	competition	larv.control	adult.control	22	B	0	1	0	0	1	331.6	0	0.27
A	CCC	competition	larv.control	adult.control	22	B	0	1	0	0	1	169.32	0	0.281
A	CCC	competition	larv.control	adult.control	22	B	0	1	0	0	1	118.24	0	0.272
A	CIC	individual	larv.control	adult.control	22	B	0	1	1	35	1	1464.9	0	0.339
A	CIC	individual	larv.control	adult.control	22	B	0	1	1	15	1	492.8	0	0.296
A	CIC	individual	larv.control	adult.control	22	B	0	1	1	40	1	198.09	0	0.32
B	CCE	competition	larv.control	adult.exposed	22	C	0	1	1	10	1	6872.5	0	0.289
B	CCE	competition	larv.control	adult.exposed	22	C	0	1	0	0	1	1717.8	0	0.308
B	CCE	competition	larv.control	adult.exposed	22	C	0	1	1	1	1	507.3	0	0.316
B	CCE	competition	larv.control	adult.exposed	22	C	0	1	0	0	1	345.2	0	0.28
B	CIE	individual	larv.control	adult.exposed	22	C	0	1	1	27	1	51960	0	0.31
B	CIE	individual	larv.control	adult.exposed	22	C	0	1	1	6	1	597.9	0	0.318
B	CIE	individual	larv.control	adult.exposed	22	C	0	1	1	18	1	335.9	0	0.308
B	CIE	individual	larv.control	adult.exposed	22	C	0	1	0	0	1	133.62	0	0.31
B	CIE	individual	larv.control	adult.exposed	22	C	0	1	0	0	1	86.76	0	0.311
B	CIE	individual	larv.control	adult.exposed	22	C	0	1	0	0	1	81.56	0	0.327
B	CIE	individual	larv.control	adult.exposed	22	C	0	1	1	5	1	70.78	0	0.296
B	CIE	individual	larv.control	adult.exposed	22	C	0	1	1	2	1	53.7	0	0.333
B	PCC	competition	larv.permethrin	adult.control	22	C	0	1	1	2	1	7567	0	0.297
B	PCC	competition	larv.permethrin	adult.control	22	C	0	1	0	0	1	41.35	0	0.289
B	PCC	competition	larv.permethrin	adult.control	22	C	0	1	0	0	1	40.72	0	0.29
B	PIC	individual	larv.permethrin	adult.control	22	C	0	1	1	40	1	6536	0	0.33
B	PIC	individual	larv.permethrin	adult.control	22	C	0	1	0	0	1	4638	0	0.314
B	PIC	individual	larv.permethrin	adult.control	22	C	0	1	1	30	1	994.6	0	0.324
B	PIC	individual	larv.permethrin	adult.control	22	C	0	1	1	4	1	143.66	0	0.332
B	PCE	competition	larv.permethrin	adult.exposed	22	C	0	1	1	53	1	31400	0	0.285
B	PCE	competition	larv.permethrin	adult.exposed	22	C	0	1	0	0	1	2396.4	0	0.292
B	PCE	competition	larv.permethrin	adult.exposed	22	C	0	1	1	20	1	231.7	0	0.298
B	PCE	competition	larv.permethrin	adult.exposed	22	C	0	1	1	1	1	46.18	0	0.311
B	PIE	individual	larv.permethrin	adult.exposed	22	C	0	1	0	0	1	34750	0	0.316
B	PIE	individual	larv.permethrin	adult.exposed	22	C	0	1	1	22	1	6027	0	0.325
B	PIE	individual	larv.permethrin	adult.exposed	22	C	0	1	1	13	1	5607	0	0.313
B	PIE	individual	larv.permethrin	adult.exposed	22	C	0	1	1	10	1	2659	0	0.302
B	PIE	individual	larv.permethrin	adult.exposed	22	C	0	1	0	0	1	252.2	0	0.331
B	PIE	individual	larv.permethrin	adult.exposed	22	C	0	1	0	0	1	91.9	0	0.29
B	CCC	competition	larv.control	adult.control	22	C	0	1	1	2	1	1391.9	0	0.288
B	CCC	competition	larv.control	adult.control	22	C	0	1	1	6	1	1287.3	0	0.277
B	CCC	competition	larv.control	adult.control	22	C	0	1	1	11	1	912	0	0.301
B	CCC	competition	larv.control	adult.control	22	C	0	1	1	12	1	380.933	0	0.287
B	CCC	competition	larv.control	adult.control	22	C	0	1	1	4	1	296.42	0	0.295
B	CCC	competition	larv.control	adult.control	22	C	0	1	0	0	1	140.28	0	0.283
B	CCC	competition	larv.control	adult.control	22	C	0	1	1	4	1	78.23	0	0.277
B	CCC	competition	larv.control	adult.control	22	C	0	1	0	0	1	9.775	0	0.285
B	CIC	individual	larv.control	adult.control	22	C	0	1	1	5	1	50920	0	0.317
B	CIC	individual	larv.control	adult.control	22	C	0	1	1	65	1	5196	0	0.336
B	CIC	individual	larv.control	adult.control	22	C	0	1	1	26	1	4525	0	0.325
B	CIC	individual	larv.control	adult.control	22	C	0	1	1	45	1	4236	0	0.324
B	CIC	individual	larv.control	adult.control	22	C	0	1	1	2	1	4106	0	0.313
B	CIC	individual	larv.control	adult.control	22	C	0	1	1	67	1	3107	0	0.331
B	CIC	individual	larv.control	adult.control	22	C	0	1	1	5	1	2629	0	0.317
B	CIC	individual	larv.control	adult.control	22	C	0	1	1	20	1	808.6	0	0.321
B	CIC	individual	larv.control	adult.control	22	C	0	1	1	20	1	404.2	0	0.328
B	CIC	individual	larv.control	adult.control	22	C	0	1	0	0	1	332.4	0	0.342
B	CIC	individual	larv.control	adult.control	22	C	0	1	1	6	1	75.25	0	0.311
B	CIC	individual	larv.control	adult.control	22	C	0	1	0	0	1	26.49	0	0.312
B	CCE	competition	larv.control	adult.exposed	22	D	0	1	1	2	1	26.42	0	0.314
B	CIE	individual	larv.control	adult.exposed	22	D	0	1	1	3	1	21358	0	0.318
B	CIE	individual	larv.control	adult.exposed	22	D	0	1	0	0	1	14592	0	0.314
B	CIE	individual	larv.control	adult.exposed	22	D	0	1	0	0	1	5074	0	0.308
B	CIE	individual	larv.control	adult.exposed	22	D	0	1	0	0	1	1166.6	0	0.324
B	CIE	individual	larv.control	adult.exposed	22	D	0	1	0	0	1	114.6	0	0.307
B	PCC	competition	larv.permethrin	adult.control	22	D	0	1	1	2	1	5299	0	0.316
B	PCC	competition	larv.permethrin	adult.control	22	D	0	1	1	20	1	3835	0	0.301
B	PCC	competition	larv.permethrin	adult.control	22	D	0	1	1	31	1	3237	0	0.305
B	PCC	competition	larv.permethrin	adult.control	22	D	0	1	1	5	1	417.9	0	0.3
B	PCC	competition	larv.permethrin	adult.control	22	D	0	1	0	0	1	12.94	0	0.28
B	PIC	individual	larv.permethrin	adult.control	22	D	0	1	1	55	1	4344	0	0.342
B	PIC	individual	larv.permethrin	adult.control	22	D	0	1	1	7	1	4099	0	0.311
B	PIC	individual	larv.permethrin	adult.control	22	D	0	1	1	4	1	2283.1	0	0.312
B	PIC	individual	larv.permethrin	adult.control	22	D	0	1	1	4	1	514.8	0	0.316
B	PIC	individual	larv.permethrin	adult.control	22	D	0	1	0	0	1	228.87	0	0.33
B	PCE	competition	larv.permethrin	adult.exposed	22	D	0	1	0	0	1	12045	0	0.282
B	PCE	competition	larv.permethrin	adult.exposed	22	D	0	1	1	12	1	6474	0	0.272
B	PCE	competition	larv.permethrin	adult.exposed	22	D	0	1	1	11	1	2195	0	0.275
B	PCE	competition	larv.permethrin	adult.exposed	22	D	0	1	0	0	1	143.14	0	0.304
B	PCE	competition	larv.permethrin	adult.exposed	22	D	0	1	0	0	1	38.39	0	0.317
B	PCE	competition	larv.permethrin	adult.exposed	22	D	0	1	0	0	1	27.49	0	0.294
B	PIE	individual	larv.permethrin	adult.exposed	22	D	0	1	1	2	1	16988	0	0.329
B	PIE	individual	larv.permethrin	adult.exposed	22	D	0	1	1	2	1	760.8	0	0.331
B	PIE	individual	larv.permethrin	adult.exposed	22	D	0	1	0	0	1	754.2	0	0.314
B	PIE	individual	larv.permethrin	adult.exposed	22	D	0	1	1	2	1	149.37	0	0.32
B	CCC	competition	larv.control	adult.control	22	D	0	1	1	2	1	16179	0	0.283
B	CCC	competition	larv.control	adult.control	22	D	0	1	1	5	1	1181.2	0	0.292
B	CCC	competition	larv.control	adult.control	22	D	0	1	1	3	1	965.5	0	0.286
B	CCC	competition	larv.control	adult.control	22	D	0	1	0	0	1	445.9	0	0.273
B	CIC	individual	larv.control	adult.control	22	D	0	1	1	37	1	38540	0	0.328
B	CIC	individual	larv.control	adult.control	22	D	0	1	1	6	1	15210	0	0.325
B	CIC	individual	larv.control	adult.control	22	D	0	1	1	2	1	8888	0	0.328
B	CIC	individual	larv.control	adult.control	22	D	0	1	1	4	1	8299	0	0.318
B	CIC	individual	larv.control	adult.control	22	D	0	1	1	5	1	1571.9	0	0.319
B	CIC	individual	larv.control	adult.control	22	D	0	1	1	5	1	229.97	0	0.327
B	CIC	individual	larv.control	adult.control	22	D	0	1	0	0	1	200.77	0	0.328
B	CIC	individual	larv.control	adult.control	22	D	0	1	1	3	1	189.81	0	0.307
B	CIC	individual	larv.control	adult.control	22	D	0	1	1	10	1	96.88	0	0.329
A	CCE	competition	larv.control	adult.exposed	22	A	1							0.274
A	PIC	individual	larv.permethrin	adult.control	22	A	1							0.312
A	CCC	competition	larv.control	adult.control	22	A	1							0.282
A	PIE	individual	larv.permethrin	adult.exposed	22	B	1							0.303
B	PCE	competition	larv.permethrin	adult.exposed	22	C	1							0.282
A	PCE	competition	larv.permethrin	adult.exposed	22	A	1
A	CIE	individual	larv.control	adult.exposed	22	A	0		1	10				0.298
A	PIC	individual	larv.permethrin	adult.control	22	A	0		1	4				0.304
A	PIC	individual	larv.permethrin	adult.control	22	A	0		1	8				0.296
A	CIC	individual	larv.control	adult.control	22	A	0		1	32				0.303
A	CIE	individual	larv.control	adult.exposed	22	B	0		1	1				0.317
A	PCC	competition	larv.permethrin	adult.control	22	B	0		1	2				0.295
A	PIC	individual	larv.permethrin	adult.control	22	B	0		1	5				0.31
A	CIC	individual	larv.control	adult.control	22	B	0		1	27				0.322
B	CIE	individual	larv.control	adult.exposed	22	C	0		1	10				0.334
B	PCC	competition	larv.permethrin	adult.control	22	C	0		1	5				0.307
B	PCC	competition	larv.permethrin	adult.control	22	D	0		1	2				0.296
B	PCC	competition	larv.permethrin	adult.control	22	D	0		1	5				0.292
B	PIC	individual	larv.permethrin	adult.control	22	D	0		1	1				0.313
B	PIE	individual	larv.permethrin	adult.exposed	22	D	0		1	32				0.339
B	CIC	individual	larv.control	adult.control	22	D	0		1	25				0.311
A	CCE	competition	larv.control	adult.exposed	22	A	0		0	0				0.275
A	CCC	competition	larv.control	adult.control	22	A	0		0	0				0.301
A	CIC	individual	larv.control	adult.control	22	A	0		0	0				0.279
B	CCE	competition	larv.control	adult.exposed	22	C	0		0	0				0.274
B	PCC	competition	larv.permethrin	adult.control	22	C	0		0	0				0.294
B	CCE	competition	larv.control	adult.exposed	22	D	0		0	0				0.289
B	CIC	individual	larv.control	adult.control	22	D	0		0	0				0.329
B	CIC	individual	larv.control	adult.control	22	D	0		0	0				0.316
A	CCC	competition	larv.control	adult.control	11	A	1							0.304
A	CIE	individual	larv.control	adult.exposed	3	B	1							0.328
A	CCC	competition	larv.control	adult.control	5	B	1							0.272
A	CIE	individual	larv.control	adult.exposed	6	B	1							0.319
A	PIC	individual	larv.permethrin	adult.control	9	B	1							0.294
A	CIE	individual	larv.control	adult.exposed	18	B	1							0.321
B	PCC	competition	larv.permethrin	adult.control	4	C	1							0.257
B	CCC	competition	larv.control	adult.control	5	C	1							0.284
B	CCC	competition	larv.control	adult.control	8	C	1							0.287
B	PIC	individual	larv.permethrin	adult.control	11	C	1							0.3
B	CCE	competition	larv.control	adult.exposed	19	C	1							0.285
B	CCC	competition	larv.control	adult.control	19	C	1							0.277
B	PCC	competition	larv.permethrin	adult.control	20	C	1							0.303
B	PIC	individual	larv.permethrin	adult.control	19	D	1							0.335
A	PIE	individual	larv.permethrin	adult.exposed	4	A	1							0.321
A	PCE	competition	larv.permethrin	adult.exposed	11	A	1							0.276
A	PCE	competition	larv.permethrin	adult.exposed	16	A	1							0.27
A	CCC	competition	larv.control	adult.control	16	A	1							0.275
A	CIC	individual	larv.control	adult.control	17	A	1							0.304
A	PIC	individual	larv.permethrin	adult.control	18	A	1							0.334
A	CIC	individual	larv.control	adult.control	19	A	1							0.314
A	CIC	individual	larv.control	adult.control	19	A	1							0.318
A	PCC	competition	larv.permethrin	adult.control	21	A	1							0.301
A	CCE	competition	larv.control	adult.exposed	2	B	1							0.277
A	CCE	competition	larv.control	adult.exposed	2	B	1							0.263
A	CCE	competition	larv.control	adult.exposed	2	B	1							0.274
A	PIE	individual	larv.permethrin	adult.exposed	2	B	1							0.314
A	PIE	individual	larv.permethrin	adult.exposed	2	B	1							0.324
A	CCC	competition	larv.control	adult.control	2	B	1							0.271
A	CCC	competition	larv.control	adult.control	2	B	1							0.271
A	CIC	individual	larv.control	adult.control	2	B	1							0.309
A	CIC	individual	larv.control	adult.control	2	B	1							0.318
A	CIC	individual	larv.control	adult.control	2	B	1							0.315
A	CIC	individual	larv.control	adult.control	2	B	1							0.307
A	PCC	competition	larv.permethrin	adult.control	3	B	1							0.287
A	PIE	individual	larv.permethrin	adult.exposed	3	B	1							0.32
A	CCC	competition	larv.control	adult.control	3	B	1							0.274
A	CCC	competition	larv.control	adult.control	4	B	1							0.26
A	CIE	individual	larv.control	adult.exposed	5	B	1							0.32
A	PIE	individual	larv.permethrin	adult.exposed	5	B	1							0.299
A	CIE	individual	larv.control	adult.exposed	7	B	1							0.3
A	PCC	competition	larv.permethrin	adult.control	7	B	1							0.262
A	PIE	individual	larv.permethrin	adult.exposed	6	B	1							0.319
A	CCC	competition	larv.control	adult.control	9	B	1							0.279
A	CCE	competition	larv.control	adult.exposed	11	B	1							0.282
A	CCE	competition	larv.control	adult.exposed	11	B	1							0.28
A	PCC	competition	larv.permethrin	adult.control	11	B	1							0.3
A	CIE	individual	larv.control	adult.exposed	12	B	1							0.308
A	PCC	competition	larv.permethrin	adult.control	18	B	1							0.289
A	PIC	individual	larv.permethrin	adult.control	18	B	1							0.313
A	CIC	individual	larv.control	adult.control	18	B	1							0.316
B	CIE	individual	larv.control	adult.exposed	1	C	1							0.323
B	CCE	competition	larv.control	adult.exposed	2	C	1							0.299
B	PCC	competition	larv.permethrin	adult.control	2	C	1							0.277
B	PCC	competition	larv.permethrin	adult.control	2	C	1							0.289
B	PCC	competition	larv.permethrin	adult.control	2	C	1							0.257
B	PIC	individual	larv.permethrin	adult.control	2	C	1							0.297
B	PIC	individual	larv.permethrin	adult.control	2	C	1							0.321
B	PIC	individual	larv.permethrin	adult.control	2	C	1							0.321
B	PIC	individual	larv.permethrin	adult.control	2	C	1							0.319
B	PIC	individual	larv.permethrin	adult.control	2	C	1							0.317
B	PCE	competition	larv.permethrin	adult.exposed	2	C	1							0.267
B	PIE	individual	larv.permethrin	adult.exposed	2	C	1							0.307
B	CCC	competition	larv.control	adult.control	2	C	1							0.279
B	CCC	competition	larv.control	adult.control	2	C	1							0.279
B	CCC	competition	larv.control	adult.control	2	C	1							0.312
B	CIC	individual	larv.control	adult.control	2	C	1							0.332
B	CIC	individual	larv.control	adult.control	2	C	1							0.319
B	CIC	individual	larv.control	adult.control	2	C	1							0.313
B	CIC	individual	larv.control	adult.control	2	C	1							0.312
B	CIC	individual	larv.control	adult.control	2	C	1							0.326
B	CIC	individual	larv.control	adult.control	2	C	1							0.32
B	PCC	competition	larv.permethrin	adult.control	3	C	1							0.286
B	CIC	individual	larv.control	adult.control	4	C	1							0.306
B	CCE	competition	larv.control	adult.exposed	5	C	1							0.285
B	PCE	competition	larv.permethrin	adult.exposed	6	C	1							0.29
B	PCC	competition	larv.permethrin	adult.control	9	C	1							0.292
B	CCE	competition	larv.control	adult.exposed	11	C	1							0.319
B	PCC	competition	larv.permethrin	adult.control	1	D	1							0.295
B	CCC	competition	larv.control	adult.control	1	D	1							0.278
B	CCC	competition	larv.control	adult.control	1	D	1							0.281
B	CCC	competition	larv.control	adult.control	1	D	1							0.287
B	CCE	competition	larv.control	adult.exposed	2	D	1							0.284
B	CCE	competition	larv.control	adult.exposed	2	D	1							0.293
B	CIE	individual	larv.control	adult.exposed	2	D	1							0.301
B	CIE	individual	larv.control	adult.exposed	2	D	1							0.325
B	PCC	competition	larv.permethrin	adult.control	2	D	1							0.286
B	PCC	competition	larv.permethrin	adult.control	2	D	1							0.297
B	PCC	competition	larv.permethrin	adult.control	2	D	1							0.272
B	PCC	competition	larv.permethrin	adult.control	2	D	1							0.264
B	PCC	competition	larv.permethrin	adult.control	2	D	1							0.324
B	PCC	competition	larv.permethrin	adult.control	2	D	1							0.294
B	PIC	individual	larv.permethrin	adult.control	2	D	1							0.306
B	PIC	individual	larv.permethrin	adult.control	2	D	1							0.313
B	PCE	competition	larv.permethrin	adult.exposed	2	D	1							0.299
B	PIE	individual	larv.permethrin	adult.exposed	2	D	1							0.31
B	CCC	competition	larv.control	adult.control	2	D	1							0.29
B	CCC	competition	larv.control	adult.control	2	D	1							0.285
B	CCC	competition	larv.control	adult.control	2	D	1							0.287
B	CCC	competition	larv.control	adult.control	2	D	1							0.293
B	CCC	competition	larv.control	adult.control	2	D	1							0.283
B	CCC	competition	larv.control	adult.control	2	D	1							0.305
B	CCC	competition	larv.control	adult.control	2	D	1							0.279
B	CCC	competition	larv.control	adult.control	2	D	1							0.297
B	CCC	competition	larv.control	adult.control	2	D	1							0.29
B	CIC	individual	larv.control	adult.control	2	D	1							0.343
B	CIC	individual	larv.control	adult.control	2	D	1							0.334
B	CCE	competition	larv.control	adult.exposed	3	D	1							0.278
B	PCC	competition	larv.permethrin	adult.control	3	D	1							0.281
B	PIE	individual	larv.permethrin	adult.exposed	3	D	1							0.328
B	PCC	competition	larv.permethrin	adult.control	4	D	1							0.282
B	CIC	individual	larv.control	adult.control	4	D	1							0.322
B	CCC	competition	larv.control	adult.control	18	D	1							0.297
B	PIC	individual	larv.permethrin	adult.control	21	D	1							0.334
A	CCE	competition	larv.control	adult.exposed	1	A	1
A	CCE	competition	larv.control	adult.exposed	1	A	1
A	CCE	competition	larv.control	adult.exposed	1	A	1
A	CCE	competition	larv.control	adult.exposed	1	A	1
A	CCE	competition	larv.control	adult.exposed	1	A	1
A	PCE	competition	larv.permethrin	adult.exposed	1	A	1
A	PIE	individual	larv.permethrin	adult.exposed	1	A	1
A	PIE	individual	larv.permethrin	adult.exposed	1	A	1
A	PIE	individual	larv.permethrin	adult.exposed	1	A	1
A	CIC	individual	larv.control	adult.control	1	A	1
A	CCE	competition	larv.control	adult.exposed	1	B	1
A	PIE	individual	larv.permethrin	adult.exposed	1	B	1
A	PIE	individual	larv.permethrin	adult.exposed	1	B	1
A	CCE	competition	larv.control	adult.exposed	2	B	1
A	CCE	competition	larv.control	adult.exposed	9	B	1

## Sheet: General Information Table S2
	This dataset contains the data from the day mosquitoes were fed on Plasmodium infected mice, to their death. All the data regarding mosquitoes' longevity, infection prevalence and intensity and wing length is included
	Description of the columns
	Block		Experimental block (A/B)
	Trt		Treatment abbreviation (according to larval competition, larval exposure to permethrin, and adult exposure to permethrin
	Larval_competition		Whether larvae were reared individually (Individual) or in groups of three (Competition) during their development
	larval_exposure		Whether larvae were Exposed (larv.permethrin) or Unexposed (larv.control) to permethrin (0.15µg/L) during their development
	Adult_exposure		Whether adults were exposed (adult.exposed) or unexposed (adult.control) to permethrin (2 min of exposure permethrin 0.75%) at adult stage
	age_at_death		Age at death (important: day zero is the day mosquitoes were fed on infected mice. They were 5-9 days old at infection)
	mouse		Identification of the mouse used to infect mosquitoes (A, B, C, and D)
	censor		Whether mosquitoes died naturally before they were killed 22 days after the infection (Yes: 1; No: 0). Used for the Cox model analysis for longevity
	prevalence		Prevalence of infection. Whether mosquitoes were infected or not (either with Oocysts OR sporozoites). Only mosquitoes for which data for both oocysts and sporozoites were available are considered.
	inf.oocysts		Whether oocysts were recovered around mosquitoes' midgut (1) or not (0) after 22 days following the infection
	oocyst.nb		Number of oocysts recovered
	inf.sporozoites		Whether sporozoites were detected in the salivary glands (1) or not (0) after 22 days following the injection (using real-time PCR)
	sporoz.load		Number of sporozoites found in the salivary glands (according to real-time-PCR)
	delayed.plasmodium.dvpt		Whether mosquitoes harboured only oocysts but no sporozoites (i.e. may indicate a delay in the development of the parasite)
	wl		Wing length [cm]
