# Supplementary material for: Consequences of larval competition and exposure to permethrin for the development of the rodent malaria Plasmodium berghei in the mosquito Anopheles gambiae
Source: Parasit Vectors. 2020 Feb 27;13:107. doi: 10.1186/s13071-020-3983-9 (PMC7045583; doi:10.1186/s13071-020-3983-9)
Supplement: Supplementary file 3 — Additional file 3: Table S3. Permethrin lethality trial. [file 13071_2020_3983_MOESM3_ESM.xlsx]

## Sheet: Table S3
Consequences of larval competition and exposure to permethrin for the development of the rodent malaria Plasmodium berghei in the mosquito Anopheles gambiae
			G. Hauser, K. Thiévent, J. C. Koella
Additional file 3: Table S3. Permethrin lethality trial.
dose	dead	alive	larv_j0	mortality
0	1	39	40	0.025
0.1	3	37	40	0.075
0.15	1	39	40	0.025
0.2	8	30	40	0.2

## Sheet: General Information Table S3
	dose	Concentration of permethrin [µg/L] (the control (0 µg/L) is a solution of ethanol 0.015%)
	dead	Number of larvae that did not survive until adulthood
	alive	Number of mosquitoes that completed their development until adulthood
	larv_j0	Number of larvae of each treatment at day 0
	mortality	mortality rate in each treatment
